# Supplementary material for: Patterns of ontogenetic evolution across extant marsupials reflect different allometric pathways to ecomorphological diversity
Source: Nat Commun. 2023 May 10;14:2689. doi: 10.1038/s41467-023-38365-0 (PMC10172307; doi:10.1038/s41467-023-38365-0)
Supplement: Supplementary file 4 — Source Data [file 41467_2023_38365_MOESM4_ESM.xlsx]

## Sheet: Figure 1
Figure 1: Overview of the time-calibrated phylogenetic relationships and average adult body mass (binned) among the 62 species of marsupials sampled in this study
COLUMN	DESCRIPTION
Genus	Genus name
Species	Species epithet
Reference	Source for body mass data
Body.mass.kg	Average adult body mass in kilograms (kg)
Body.mass.g	Average adult body mass in grams (g)
Genus	Species	Reference	Body.mass.kg	Body.mass.g
Aepyprymnus	rufescens	Rubsamen, U., Hume, I. D., & Rubsamen, K. (1983). Effect of ambient temperature on autonomic thermoregulation and activity patterns in the rufous rat-kangaroo (Aepyprymnus rufescens: Marsupialia). Journal of comparative physiology, 153(2), 175-179. doi:10.1007/bf00689621	2.82	2820
Ailurops	ursinus	Nowak, R. (1999) Walker's mammals of the world. Baltimore: Johns Hopkins University Press.	7	7000
Antechinus	stuartii	Ashwell, K. W. S. (2008). Encephalization of Australian and New Guinean marsupials. Brain, Behavior and Evolution, 71(3), 181-199	0.0298	29.8
Burramys	parvus	Broome LS Geiser F (1995) Hibernation in Free-Living Mountain Pygmy-Possums, Burramys Parvus (Marsupialia, Burramyidae). Australian Journal of Zoology 43, 373-379.	0.0605	60.5
Caenolestes	fuliginosus	Ashwell, K. W. S. (2008). Encephalization of Australian and New Guinean marsupials. Brain, Behavior and Evolution, 71(3), 181-199	0.0179	17.9
Caluromys	philander	Ashwell, K. W. S. (2008). Encephalization of Australian and New Guinean marsupials. Brain, Behavior and Evolution, 71(3), 181-199	0.277	277
Cercartetus	nanus	Ashwell, K. W. S. (2008). Encephalization of Australian and New Guinean marsupials. Brain, Behavior and Evolution, 71(3), 181-199	0.012	12
Cercartetus	caudatus	Ashwell, K. W. S. (2008). Encephalization of Australian and New Guinean marsupials. Brain, Behavior and Evolution, 71(3), 181-199	0.0193	19.3
Chironectes	minimus	Fernandez, Fernando AS, et al. "Natural history of the water opossum Chironectes minimus: a review." Oecologia Aust 19.1 (2015): 47-62.	0.424	424
Dasycercus	cristicauda	Ashwell, K. W. S. (2008). Encephalization of Australian and New Guinean marsupials. Brain, Behavior and Evolution, 71(3), 181-199	0.07	70
Dasyurus	albupunctatus	Ashwell, K. W. S. (2008). Encephalization of Australian and New Guinean marsupials. Brain, Behavior and Evolution, 71(3), 181-199	0.403	403
Dasyurus	maculatus	Ashwell, K. W. S. (2008). Encephalization of Australian and New Guinean marsupials. Brain, Behavior and Evolution, 71(3), 181-199	2.599	2599
Didelphis	albiventris	Olifiers, N., Vieira, M.V. and Grelle, C.E.V. (2004), Geographic range and body size in Neotropical marsupials. Global Ecology and Biogeography, 13: 439-444. https://doi.org/10.1111/j.1466-822X.2004.00115.x	1.25	1250
Dromiciops	gliroides	Ashwell, K. W. S. (2008). Encephalization of Australian and New Guinean marsupials. Brain, Behavior and Evolution, 71(3), 181-199	0.0214	21.4
Echymipera	kalubus	Ashwell, K. W. S. (2008). Encephalization of Australian and New Guinean marsupials. Brain, Behavior and Evolution, 71(3), 181-199	0.697	697
Hypsiprymnodon	moschatus	Van Dyck, S., & Strahan, R. (Eds.). (2008). The mammals of Australia. New Holland Pub Pty Limited.	0.45	450
Isoodon	macrourus	Ashwell, K. W. S. (2008). Encephalization of Australian and New Guinean marsupials. Brain, Behavior and Evolution, 71(3), 181-199	0.822	822
Lagorchestes	hirsutus	Ashwell, K. W. S. (2008). Encephalization of Australian and New Guinean marsupials. Brain, Behavior and Evolution, 71(3), 181-199	1.05	1050
Lagostrophus	fasciatus	Ashwell, K. W. S. (2008). Encephalization of Australian and New Guinean marsupials. Brain, Behavior and Evolution, 71(3), 181-199	0.773	773
Lestoros	inca	Amador, L.I., Giannini, N.P. Phylogeny and evolution of body mass in didelphid marsupials (Marsupialia: Didelphimorphia: Didelphidae). Org Divers Evol 16, 641–657 (2016). https://doi.org/10.1007/s13127-015-0259-x	0.0211	21.1
Lutreolina	crassicaudata	Olifiers, N., Vieira, M.V. and Grelle, C.E.V. (2004), Geographic range and body size in Neotropical marsupials. Global Ecology and Biogeography, 13: 439-444. https://doi.org/10.1111/j.1466-822X.2004.00115.x	0.537	537
Macropus	rufogriseus	Ashwell, K. W. S. (2008). Encephalization of Australian and New Guinean marsupials. Brain, Behavior and Evolution, 71(3), 181-199	12.09	12090
Macropus	robustus	Ashwell, K. W. S. (2008). Encephalization of Australian and New Guinean marsupials. Brain, Behavior and Evolution, 71(3), 181-199	35.54	35540
Macropus	giganteus	Ashwell, K. W. S. (2008). Encephalization of Australian and New Guinean marsupials. Brain, Behavior and Evolution, 71(3), 181-199	38.977	38977
Macrotis	lagotis	Ashwell, K. W. S. (2008). Encephalization of Australian and New Guinean marsupials. Brain, Behavior and Evolution, 71(3), 181-199	1.859	1859
Marmosa	murina	Ashwell, K. W. S. (2008). Encephalization of Australian and New Guinean marsupials. Brain, Behavior and Evolution, 71(3), 181-199	0.06	60
Marmosops	incanus	Amador, L.I., Giannini, N.P. Phylogeny and evolution of body mass in didelphid marsupials (Marsupialia: Didelphimorphia: Didelphidae). Org Divers Evol 16, 641–657 (2016). https://doi.org/10.1007/s13127-015-0259-x	0.059	59
Metachirus	nudicaudatus	Ashwell, K. W. S. (2008). Encephalization of Australian and New Guinean marsupials. Brain, Behavior and Evolution, 71(3), 181-199	0.39	390
Micoureus	demerarae	Luan Gabriel De Lima Silva, Daniela Cristina Ferreira, Rogério Vieira Rossi, Species diversity of Marmosa subgenus Micoureus (Didelphimorphia, Didelphidae) and taxonomic evaluation of the white-bellied woolly mouse opossum, Marmosa constantiae, Zoological Journal of the Linnean Society, Volume 187, Issue 1, September 2019, Pages 240–277,	0.09559	95.59
Monodelphis	brevicaudata	Ashwell, K. W. S. (2008). Encephalization of Australian and New Guinean marsupials. Brain, Behavior and Evolution, 71(3), 181-199	0.0646	64.6
Murexechinus	melanurus	Grossek, G. L., Woolley, P. A., & Menzies, J. I. (2010). The diet of some New Guinean dasyurid marsupials. Australian Mammalogy, 32(2), 145-155.	0.039	39
Myrmecobius	fasciatus	McNab, B. K. (1984). Physiological convergence amongst ant-eating and termite-eating mammals. Journal of Zoology, 203(4), 485-510. doi:10.1111/j.1469-7998.1984.tb02345.x	0.4	400
Neophascogale	lorentzii	Ashwell, K. W. S. (2008). Encephalization of Australian and New Guinean marsupials. Brain, Behavior and Evolution, 71(3), 181-199	0.2064	206.4
Notoryctes	typhlops	Nowak, R. (1999) Walker's mammals of the world. Baltimore: Johns Hopkins University Press.	0.045	45
Notoryctes	caurinus	Ashwell, K. W. S. (2008). Encephalization of Australian and New Guinean marsupials. Brain, Behavior and Evolution, 71(3), 181-199	0.055	55
Onychogalea	fraenata	Warnke, P. (1908). Mitteilung neuer Gehirn-und KÃ¶rpergewichtsbestimmungen bei Saugern. J. Psychol. Neurol., 13, 355-403.	1.433	1433
Petaurus	breviceps	Ashwell, K. W. S. (2008). Encephalization of Australian and New Guinean marsupials. Brain, Behavior and Evolution, 71(3), 181-199	0.0891	89.1
Petrogale	concinna	Nowak, R. (1999) Walker's mammals of the world. Baltimore: Johns Hopkins University Press.	1.4	1400
Petrogale	brachiotis	Ashwell, K. W. S. (2008). Encephalization of Australian and New Guinean marsupials. Brain, Behavior and Evolution, 71(3), 181-199	2.494	2494
Petrogale	penicillata	Ashwell, K. W. S. (2008). Encephalization of Australian and New Guinean marsupials. Brain, Behavior and Evolution, 71(3), 181-199	5.99	5990
Phalanger	orientalis	Ashwell, K. W. S. (2008). Encephalization of Australian and New Guinean marsupials. Brain, Behavior and Evolution, 71(3), 181-199	1.485	1485
Phascogale	tapoafata	Ashwell, K. W. S. (2008). Encephalization of Australian and New Guinean marsupials. Brain, Behavior and Evolution, 71(3), 181-199	0.15	150
Phascolarctos	cinereus	Ashwell, K. W. S. (2008). Encephalization of Australian and New Guinean marsupials. Brain, Behavior and Evolution, 71(3), 181-199	5.888	5888
Philander	opossum	Ashwell, K. W. S. (2008). Encephalization of Australian and New Guinean marsupials. Brain, Behavior and Evolution, 71(3), 181-199	0.57	570
Planigale	tenuirostris	Ashwell, K. W. S. (2008). Encephalization of Australian and New Guinean marsupials. Brain, Behavior and Evolution, 71(3), 181-199	0.0039	3.9
Potorous	tridactylus	Ashwell, K. W. S. (2008). Encephalization of Australian and New Guinean marsupials. Brain, Behavior and Evolution, 71(3), 181-199	1.283	1283
Pseudocheirus	peregrinus	Ashwell, K. W. S. (2008). Encephalization of Australian and New Guinean marsupials. Brain, Behavior and Evolution, 71(3), 181-199	0.526	526
Rhyncholestes	raphanurus	Ashwell, K. W. S. (2008). Encephalization of Australian and New Guinean marsupials. Brain, Behavior and Evolution, 71(3), 181-199	0.02	20
Sarcophilus	harrisi	Ashwell, K. W. S. (2008). Encephalization of Australian and New Guinean marsupials. Brain, Behavior and Evolution, 71(3), 181-199	7.43	7430
Setonix	brachiurus	Ashwell, K. W. S. (2008). Encephalization of Australian and New Guinean marsupials. Brain, Behavior and Evolution, 71(3), 181-199	1.931	1931
Sminthopsis	crassicaudata	Ashwell, K. W. S. (2008). Encephalization of Australian and New Guinean marsupials. Brain, Behavior and Evolution, 71(3), 181-199	0.0133	13.3
Spilocuscus	maculatus	Ashwell, K. W. S. (2008). Encephalization of Australian and New Guinean marsupials. Brain, Behavior and Evolution, 71(3), 181-199	3.127	3127
Strigocuscus	pelengensis	Ashwell, K. W. S. (2008). Encephalization of Australian and New Guinean marsupials. Brain, Behavior and Evolution, 71(3), 181-199	0.991	991
Strigocuscus	celebensis	Nowak, R. 1999. Ground Cuscuses. Pp. 91-92 in Walker's Mammals of the World, Vol. 1, Sixth Edition. Baltimore & London: The Johns Hopkins University Press.	1	1000
Tarsipes	rostratus	Ashwell, K. W. S. (2008). Encephalization of Australian and New Guinean marsupials. Brain, Behavior and Evolution, 71(3), 181-199	0.009	9
Thylacynus	cynocephalus	Rovinsky Douglass S., Evans Alistair R., Martin Damir G. and Adams Justin W. 2020. Did the thylacine violate the costs of carnivory? Body mass and sexual dimorphism of an iconic Australian marsupialProc. R. Soc. B.2872020153720201537	16.7	16700
Thylamys	sponsorius	Amador, L.I., Giannini, N.P. Phylogeny and evolution of body mass in didelphid marsupials (Marsupialia: Didelphimorphia: Didelphidae). Org Divers Evol 16, 641–657 (2016). https://doi.org/10.1007/s13127-015-0259-x	0.0311	31.1
Thylogale	billardieri	Ashwell, K. W. S. (2008). Encephalization of Australian and New Guinean marsupials. Brain, Behavior and Evolution, 71(3), 181-199	3.618	3618
Thylogale	stigmatica	Ashwell, K. W. S. (2008). Encephalization of Australian and New Guinean marsupials. Brain, Behavior and Evolution, 71(3), 181-199	4.416	4416
Trichosurus	vulpecula	Warnke, P. (1908). Mitteilung neuer Gehirn-und KÃ¶rpergewichtsbestimmungen bei Saugern. J. Psychol. Neurol., 13, 355-403.	1.62	1620
Vombatus	ursinus	Ashwell, K. W. S. (2008). Encephalization of Australian and New Guinean marsupials. Brain, Behavior and Evolution, 71(3), 181-199	27.192	27192
Wallabia	bicolor	Boddy, A. M., McGowen, M. R., Sherwood, C. C., Grossman, L. I., Goodman, M., & Wildman, D. E. (2012). Comparative analysis of encephalization in mammals reveals relaxed constraints on anthropoid primate and cetacean brain scaling. Journal of evolutionary biology, 25(5), 981-994.	16.4	16400

## Sheet: Figure 2
Figure 2: Ontogenetic allometric trajectories for marsupials (62 species) sampled in this study, grouped by dietary habit.
COLUMN	DESCRIPTION
PredLine	PC1 for fitted values
size.var	log geometric mean
panel	Dietary group, assigned as Animalivory/Herbivory/Mycophagy/Omnivory
Animalivory panel			Herbivory panel			Mycophagy panel			Ominvory panel
PredLine	size.var		PredLine	size.var		PredLine	size.var		PredLine	size.var
4.82998e-16	1.44076		1.72085e-15	1.19586		-2.77556e-16	1.1827		-1.20769e-15	1.06692
-1.94128e-16	1.47443		8.88178e-16	1.28284		-2.22045e-16	1.18412		1.50318e-16	1.21415
1.11438e-16	1.45938		-2.22045e-15	1.15813		-2.16494e-15	1.19254		3.9876e-16	1.23888
5.70783e-16	1.43631		-9.4369e-16	1.221		1.55431e-15	1.20796		3.89092e-16	1.23793
-7.51608e-17	1.4686		3.66374e-15	1.29667		2.22045e-16	1.12197		4.56173e-16	1.24451
8.54818e-16	1.42178		-1.38778e-15	1.21117		-1.16573e-15	1.18376		-1.54924e-16	1.18289
2.83208e-16	1.45081		1.66534e-16	1.2675		-2.16494e-15	1.20819		3.18146e-16	1.23092
-7.96054e-17	1.46882		-8.88178e-16	1.2598		1.94289e-15	1.19883		3.21367e-16	1.23124
-5.9408e-16	1.4938		-8.88178e-16	1.29149		6.10623e-16	1.18875		4.3227e-16	1.24217
-5.90364e-16	1.49362		2.44249e-15	1.30689		-9.4369e-16	1.19426		3.28723e-16	1.23197
-4.77942e-16	1.48821		2.16494e-15	1.28898		-4.94049e-15	1.19611		4.39433e-16	1.24288
-9.98195e-17	1.46981		1.94289e-15	1.22231		-1.9984e-15	1.13962		3.42601e-16	1.23334
4.55457e-16	1.44215		-2.33147e-15	1.16426		-5.55111e-16	1.19711		3.94906e-16	1.2385
-1.54258e-16	1.47248		7.77156e-16	1.29137		-5.55111e-17	1.15268		1.81786e-16	1.21731
-4.03565e-16	1.48462		2.55351e-15	1.27067		-1.55431e-15	1.17874		2.68236e-16	1.22596
-6.18385e-16	1.49496		6.66134e-16	1.25139		-4.94049e-15	1.1912		2.28685e-16	1.22202
4.21312e-17	1.46281		1.66534e-16	1.23096		1.83187e-15	1.17246		3.31876e-16	1.23228
-4.92704e-16	1.48893		-5.55111e-17	1.21073		-1.83187e-15	1.17027		2.25905e-16	1.22174
5.32517e-16	1.43825		1.16573e-15	1.2868		4.10782e-15	1.15579		-8.23429e-17	0.751103
4.21359e-16	1.44387		-1.4988e-15	1.24825		-1.38778e-15	1.13223		5.79708e-17	0.755538
7.65927e-16	1.42635		-2.22045e-15	1.2832		-1.11022e-16	1.20908		1.10941e-15	0.788158
1.37672e-15	1.39451		-1.11022e-16	1.1517		2.44249e-15	1.17236		5.49793e-16	0.713229
-4.6023e-17	1.46716		-1.33227e-15	1.17608		1.38778e-15	1.16559		6.45243e-16	0.685206
-4.09196e-16	1.48489		-7.21645e-16	1.30331		-1.44329e-15	1.17334		5.89777e-16	0.701585
4.2403e-16	1.44374		-1.4988e-15	1.29173		-1.77636e-15	1.16057		4.89175e-16	0.730626
1.40194e-16	1.45795		3.4972e-15	1.2596		2.38698e-15	1.17332		5.66058e-16	0.708509
-4.034e-17	1.46688		-1.44329e-15	1.26158		2.69229e-15	1.18146		5.27441e-16	0.719679
6.57912e-17	1.05444		1.11022e-16	1.20017		2.498e-15	1.16023		4.24024e-16	0.748993
-4.95236e-17	1.03887		1.77636e-15	1.12337		-3.27516e-15	1.16506		4.49913e-16	0.741735
1.6182e-16	1.06723		-5.55111e-17	1.19709		-2.27596e-15	1.06692		5.77682e-16	0.705122
1.78975e-16	1.06949		-4.996e-16	1.20019		-1.11022e-16	1.21415		5.89839e-16	0.701567
-8.78884e-16	0.919111		1.16573e-15	1.31658		2.72005e-15	1.23888		4.57649e-16	0.739556
9.6359e-18	1.04689		2.22045e-15	1.25635		1.38778e-15	1.23793		5.25649e-16	0.720195
4.50943e-16	1.10476		3.33067e-16	1.28942		-1.55431e-15	1.24451		5.67206e-16	0.708175
3.04969e-16	1.08599		-6.10623e-16	1.20443		2.88658e-15	1.18289		8.01808e-16	0.637468
3.36879e-16	1.09012		-3.71925e-15	1.28131		-9.99201e-16	1.23092		4.91306e-16	0.73002
3.50207e-16	1.09184		1.72085e-15	1.21604		1.11022e-16	1.23124		5.36448e-16	0.717085
3.15744e-16	1.08739		4.80172e-15	1.3139		1.38778e-15	1.24217		4.4096e-16	0.744251
1.65718e-16	1.06774		-1.66534e-16	1.24067		-4.10782e-15	1.23197		5.51187e-16	0.712825
-2.83978e-17	1.04174		2.498e-15	1.30709		1.66534e-15	1.24287		5.96224e-16	0.699695
2.83637e-16	1.08321		2.30371e-15	1.22814		7.77156e-16	1.23334		5.02457e-16	0.72684
-1.1724e-15	0.873038		-2.69229e-15	1.25987		-2.55351e-15	1.2385		5.10652e-16	0.724497
1.37594e-16	1.06402		1.63758e-15	1.25786		2.10942e-15	1.21731		5.04828e-16	0.726163
4.8943e-16	1.10965		-1.36002e-15	1.23638		-1.77636e-15	1.22596		7.77097e-16	0.645156
1.18023e-16	1.06142		2.38698e-15	1.17637		0	1.22202		6.40249e-16	0.686691
2.52674e-16	1.07918		-2.44249e-15	1.20731		2.88658e-15	1.23228		5.14174e-16	0.723488
1.56101e-16	1.06647		1.02696e-15	1.18163		7.77156e-16	1.22174		2.94201e-16	0.784617
2.54232e-16	1.07938		-2.47025e-15	1.19372		3.66374e-15	1.15324		5.79572e-16	0.70457
2.75191e-16	1.08211		2.74086e-15	1.21303		5.55111e-16	1.20387		5.62079e-16	0.709666
8.73589e-16	1.42081		-9.71445e-16	1.19443		3.88578e-15	1.19814		5.28906e-16	0.719258
5.23491e-16	1.11396		-1.9984e-15	1.14781		6.66134e-16	1.21178		5.83777e-16	0.703341
3.612e-16	1.09326		3.10862e-15	1.18744		-6.66134e-16	1.21208		4.45482e-16	0.742981
2.08959e-16	1.07344		-1.83187e-15	1.25667					4.13936e-16	0.751808
4.04929e-16	1.09888		1.27676e-15	1.26059					3.75622e-16	0.762424
2.95067e-17	1.04957		1.11022e-15	1.27013					9.33442e-16	0.59549
3.48643e-16	1.09164		3.747e-16	1.27941					4.40949e-16	0.744254
3.39327e-16	1.09044		1.4988e-15	1.25845					4.73459e-16	0.735088
1.84432e-16	1.07021		-2.66453e-15	1.24837					4.71105e-16	0.735754
7.78481e-17	1.05606		-2.08167e-15	1.25379					3.7474e-16	0.762667
-1.77657e-16	1.02128		-3.83027e-15	1.26856					5.58222e-16	0.710785
3.45428e-16	1.09123		8.32667e-16	1.2709					5.50513e-16	0.71302
2.0139e-16	1.07245		-2.77556e-17	1.24955					5.45328e-16	0.714521
3.15977e-16	1.08742		1.66534e-16	1.27511					6.70785e-16	0.677572
-7.63903e-16	0.936596		-1.22124e-15	1.2481					-8.79914e-16	0.716834
1.76853e-16	1.06921		6.68909e-15	1.41473					-8.5339e-16	0.714215
4.74476e-16	1.10776		2.60902e-15	1.40401					1.05885e-15	0.504654
-1.1748e-16	1.02958		-2.77556e-16	1.3531					-6.20882e-16	0.690959
2.77573e-16	1.08242		8.32667e-16	1.37154					2.00141e-16	0.60422
-1.30001e-15	1.38004		5.82867e-16	1.40154					-2.67076e-16	0.654499
1.28536e-16	1.34257		8.32667e-16	1.38754					-4.87616e-16	0.677381
9.65247e-17	1.34343		4.10782e-15	1.33672					-6.39861e-16	0.692878
-8.4283e-16	1.3682		3.05311e-16	1.37098					-6.60223e-16	0.694932
-1.83537e-15	1.39373		-6.02296e-15	1.39705					-3.77748e-16	0.666047
-1.03297e-15	1.37314		4.996e-16	1.41693					-1.37503e-16	0.640807
8.65143e-16	1.32269		3.52496e-15	1.42064					-5.43364e-16	0.683083
-3.92757e-16	1.35641		1.66534e-15	1.3338					-6.16239e-17	1.19489
3.72007e-16	1.33604		-1.44329e-15	1.26972					-2.40642e-16	1.14063
-8.13368e-16	1.36744		-2.33147e-15	1.2477					-3.06553e-17	1.20399
4.4077e-17	1.34483		5.27356e-15	1.41645					-1.52476e-17	1.20848
-9.9149e-16	1.37207		1.97065e-15	1.41857					-1.88016e-17	1.20745
-1.39815e-15	1.38257		-1.92901e-15	1.42025					-1.09606e-16	1.18064
-1.90585e-15	1.39552		-2.63678e-15	1.40096					-1.48511e-16	1.16892
-7.37156e-16	1.36545		-5.1209e-15	1.41872					-1.18161e-16	1.17807
-1.82918e-15	1.39357		-1.30451e-15	1.33803					-3.7172e-16	1.09895
-9.57104e-16	1.37118		2.35922e-15	1.41393					-1.70039e-17	1.20797
-1.41604e-15	1.38303		-3.02536e-15	1.38569					-8.60325e-17	1.18767
-1.28977e-15	1.37978		-1.47105e-15	1.3282					-1.23829e-16	1.17637
-1.21528e-15	1.37786		-9.99201e-16	1.27785					7.03439e-17	1.23309
-1.75551e-15	1.3917		8.60423e-16	1.34057					-4.49108e-17	1.19981
6.64669e-16	1.43153		1.31839e-15	1.33887					-1.29018e-16	1.17481
-2.52389e-16	1.47728		3.747e-15	1.36961					-1.51056e-17	1.20852
4.42459e-15	1.21845		5.68989e-16	1.30898					-9.64166e-17	1.18458
4.27638e-16	1.44356		-5.13478e-16	1.37866					3.96422e-17	1.22433
2.29638e-16	1.45349		-2.498e-16	1.37206					-2.38351e-17	1.20598
1.51156e-16	1.4574		-5.96745e-16	1.35468					-5.85088e-17	1.19581
9.37396e-16	1.41751		3.05311e-16	1.34792					-4.20369e-17	1.20066
3.36944e-16	0.820532		-2.2482e-15	1.36988					-5.68498e-17	1.1963
3.97485e-16	0.622285		3.8719e-15	1.37072					-4.78875e-16	1.06353
3.47063e-16	0.790014		7.13318e-15	1.38715					-3.95903e-16	1.09106
3.15464e-16	0.882385		1.30451e-15	1.32252					-3.34393e-16	1.111
3.31256e-16	0.837288		-1.41553e-15	1.194					-3.60552e-16	1.10257
3.18711e-16	0.873275		5.02376e-15	1.40861					-2.22092e-16	1.14639
3.45441e-16	0.794969		-6.38378e-16	1.35586					-1.22717e-16	1.1767
4.12452e-16	0.566555		8.46545e-16	1.35563					-2.56211e-17	1.20546
3.58214e-16	0.755269		2.02616e-15	1.32976					-2.81536e-16	1.12781
3.53194e-16	0.771058		5.02376e-15	1.32094					-1.74797e-16	1.16093
3.75896e-16	0.697571		-2.94209e-15	1.32012					5.27111e-18	1.21444
3.64903e-16	0.733829		2.55351e-15	1.29907					3.94414e-17	1.22427
3.47385e-16	0.789026		3.88578e-16	1.29128					2.49177e-17	1.22011
3.48247e-16	0.78638		9.15934e-16	1.31912					-1.59063e-16	1.16572
3.44992e-16	0.796335		-1.22124e-15	1.25985					-1.21809e-16	1.17698
3.69808e-16	0.717815		-3.33067e-15	1.31993					-7.52376e-17	1.19087
3.59412e-16	0.751462		2.33147e-15	1.33637					5.9556e-16	0.949067
3.47443e-16	0.788848		-2.77556e-15	1.36079					6.03643e-16	0.946523
3.88801e-16	0.653254		-1.11022e-15	1.34101					5.94029e-16	0.949548
3.81001e-16	0.680273		4.55191e-15	1.32575					6.06137e-16	0.945736
3.51007e-16	0.777861		0	1.32206					6.0355e-16	0.946552
1.31622e-15	0.654874		9.4369e-16	1.2828					6.15234e-16	0.942863
1.2719e-15	0.645139		-1.27676e-15	1.23612					6.426e-16	0.934169
1.54365e-15	0.703389		-2.498e-15	1.33209					6.00207e-16	0.947605
-3.3589e-16	0.978186		3.67761e-16	1.32823					5.79316e-16	0.954161
-8.49259e-16	1.0076		-4.09395e-15	1.29964					8.03414e-17	1.09918
-3.5866e-16	0.979509		1.63758e-15	1.35703					-1.01014e-16	1.14708
-3.64379e-16	0.979841		-4.57967e-16	1.33439					-1.44926e-16	1.15834
-6.29792e-17	0.962191		-1.92207e-15	1.3553					-1.03306e-16	1.14767
-8.56446e-16	1.008		-1.02696e-15	1.33931					-1.78247e-16	1.1668
-5.56541e-16	0.990933		4.30211e-16	1.32984					-1.33781e-16	1.1555
-1.75787e-16	0.968833		-1.20737e-15	1.34339					-1.82432e-16	1.16786
3.6427e-17	0.956301		3.44169e-15	1.25316					-2.30971e-16	1.18005
-3.01688e-16	0.976195		-1.33227e-15	1.23023					-2.48207e-16	1.18434
-2.97554e-16	0.975954		5.55111e-16	0.96145					-2.36837e-16	1.18151
-9.98418e-17	0.964366		-1.4988e-15	1.24841					-2.47111e-16	1.18407
8.79315e-16	0.904912		-4.05231e-15	1.20342					-2.6409e-16	1.18828
-6.10168e-17	0.962075		1.05471e-15	1.19268					-2.55239e-16	1.18609
-5.14876e-16	0.988538		-2.55351e-15	1.20147					-2.87011e-16	1.19394
-7.27237e-16	1.00068		-6.66134e-16	0.939915					-2.49953e-16	1.18477
-5.24779e-17	0.96157		3.60822e-15	1.15935					-3.37588e-16	1.20631
-1.55394e-16	0.967636		3.94129e-15	1.19541					-3.09088e-16	1.19935
2.10887e-16	0.945879		-5.55111e-17	1.21091					-3.20598e-16	1.20217
-6.37802e-16	0.995587		-1.88738e-15	1.23213					-3.08304e-16	1.19916
-7.46836e-16	1.0018		7.77156e-16	1.16792					-2.93362e-16	1.1955
-1.86411e-16	0.969457		-1.27676e-15	1.23987					-3.07352e-16	1.19893
9.35765e-17	0.952899		-1.9984e-15	1.17597					-3.18021e-16	1.20154
1.1925e-15	0.885124		-5.55111e-17	1.25068					-3.12762e-16	1.20025
-1.57119e-16	0.967737		3.10862e-15	1.2151					-3.79127e-16	1.21635
-1.56826e-16	0.96772		1.77636e-15	1.22118					-3.59708e-16	1.21167
-2.99435e-16	0.976064		1.4988e-15	1.23332					-3.65009e-16	1.21295
1.64116e-17	0.95749		-2.77556e-15	1.23587					-3.98927e-16	1.2211
-3.26263e-16	0.977626		4.21885e-15	1.24416					-3.77971e-16	1.21607
-1.37776e-16	0.9666		9.99201e-16	1.2402					-4.08142e-16	1.22331
1.33741e-15	0.875834		-3.83027e-15	1.22005					-4.356e-16	1.22985
-4.68399e-16	0.98586		3.16414e-15	1.21282					-4.26135e-16	1.2276
1.06527e-17	0.957831		2.16494e-15	1.22841					-4.58334e-16	1.23523
-8.73118e-16	1.00894		3.55271e-15	1.22498					-4.79816e-16	1.24029
1.90127e-16	0.438477		-3.66374e-15	1.15114					-5.5051e-16	1.25676
1.99446e-16	0.468857		1.94289e-15	1.23263					-5.80535e-16	1.26368
2.0557e-16	0.488331		-2.27596e-15	1.17263					-4.25369e-16	0.898321
1.80318e-16	0.405471		1.72085e-15	1.21817					-3.20729e-16	0.963198
1.86838e-16	0.427533		1.05471e-15	1.20346					-5.38766e-17	1.11179
1.82651e-16	0.413421		-2.88658e-15	1.2024					-6.30169e-17	1.10705
2.18428e-16	0.528022		3.38618e-15	1.23225					-1.16789e-16	1.07869
1.97281e-16	0.461883		4.27436e-15	1.23177					-3.92467e-17	1.11933
1.9853e-16	0.465911		-1.83187e-15	1.21955					-3.08542e-16	0.970487
2.04615e-16	0.485319		4.996e-15	1.25373					-2.23395e-16	1.01999
1.87533e-16	0.429856		2.10942e-15	1.23882					-2.41786e-16	1.0095
1.84518e-16	0.419739		-1.33227e-15	1.20757					-4.12571e-16	0.906485
1.93454e-16	0.44943		-2.60902e-15	1.17073					-8.42986e-17	1.09592
1.9536e-16	0.455651		-4.21885e-15	1.25521					-1.21071e-16	1.0764
1.94194e-16	0.451851		1.33227e-15	1.21668					-8.03423e-17	1.098
1.69463e-16	0.367627		-4.60743e-15	1.19261					-8.41666e-17	1.09599
2.20257e-16	0.692732		-1.66534e-15	1.18891					-4.3212e-16	0.893987
-3.91821e-16	0.641463		-3.33067e-16	1.17897					-1.28183e-17	1.13281
3.25153e-16	0.70126		-9.99201e-16	1.24176					9.4964e-18	1.14405
2.6857e-16	0.696669		-1.11022e-15	1.17831					-1.72162e-16	1.04863
6.78761e-17	0.680212		6.80012e-16	1.20125					-1.13979e-16	1.0802
3.18446e-16	0.700717		-1.11022e-15	1.23128					-1.42646e-16	1.06477
2.07624e-17	0.676309		1.27676e-15	1.23326					-1.52415e-16	1.05946
3.62076e-16	0.704245		9.99201e-16	1.20879					-1.96842e-16	1.03493
-2.39146e-16	0.654499		1.72085e-15	1.2395					-1.60967e-16	1.05478
-5.17756e-17	0.670269		3.33067e-15	1.24811					-1.25787e-16	1.07387
1.8092e-16	0.689515		2.10942e-15	1.1827					5.28842e-18	1.14194
-6.43936e-17	0.669215		1.66534e-15	1.23538					-7.97582e-17	1.09831
-1.62585e-16	0.660973		-6.38378e-16	1.24692					-1.22995e-16	1.07537
-3.99497e-16	0.640803		-1.11022e-16	1.22705					-3.21731e-17	1.12296
1.16021e-17	0.675548		5.55111e-16	1.23455					5.75639e-18	1.14218
3.39338e-16	0.702408		-9.99201e-16	1.23119					-5.5319e-17	1.11104
3.45e-16	0.702865		1.11022e-16	1.22301					-3.45426e-17	1.12174
-2.65822e-16	0.652234		-9.4369e-16	1.22747					-1.19227e-16	1.07739
8.21572e-17	0.681392		-9.15934e-16	1.22587					-6.62176e-17	1.10538
-6.61511e-16	0.618011		-4.30211e-15	1.24311					-2.26311e-17	1.12783
-7.35305e-17	0.668451		2.77556e-16	1.25903					-2.83491e-17	1.12491
1.00018e-16	0.682865		1.44329e-15	1.40119					-3.11125e-16	0.968947
2.98842e-16	0.699128		-2.55351e-15	1.41833					-2.94214e-17	1.12436
-2.40276e-16	0.654403		-4.55191e-15	1.41559					-6.11137e-17	1.10804
-2.41322e-17	0.672575		7.93809e-15	1.40293					-1.26795e-16	1.07333
3.39012e-16	0.702381		-6.10623e-15	1.40926					-1.00333e-17	1.13422
1.83688e-16	0.689741		8.88178e-16	1.37562					-2.17496e-16	1.02333
1.00327e-16	0.682891		7.88258e-15	1.426					-1.62079e-16	1.05417
-5.6293e-16	0.626647		3.60822e-15	1.42444					-3.26724e-16	0.959592
2.23084e-16	0.692962		-1.9984e-15	1.37985					-1.83346e-16	1.04245
-2.87177e-16	0.650416		-6.66134e-16	1.41683					-1.98447e-16	1.03404
1.60386e-16	0.687831		-7.21645e-16	1.40533					-3.70003e-16	0.933171
-3.22122e-16	0.647435		0	1.40014					-3.86531e-16	0.922894
-1.88416e-16	0.658794		1.88738e-15	1.40071					-1.65988e-16	1.05203
-1.63592e-16	1.1324		1.11022e-16	1.40328					-4.63149e-16	0.873823
-1.3787e-16	1.15448		-3.66374e-15	1.37039					-3.5705e-17	1.12115
-1.28076e-16	1.16277		-2.94209e-15	1.39906					-1.93159e-16	1.03699
-1.15432e-16	1.17336		4.44089e-16	1.38684					-2.2007e-16	1.10452
-1.22463e-16	1.16748		1.94289e-15	1.3821					-1.33298e-16	1.08796
-1.6014e-16	1.13539		-1.66534e-15	1.35951					-4.57125e-16	1.14842
-2.16073e-16	1.08578		1.11022e-15	1.35778					-3.35072e-16	1.12606
-2.92122e-16	1.0141		5.88418e-15	1.40205					-4.61266e-16	1.14917
-1.35401e-16	1.15658		-4.27436e-15	1.38178					-1.02951e-16	1.0821
-1.54327e-16	1.14041		-7.77156e-16	1.39251					-4.72791e-16	1.15126
-2.03778e-16	1.0969		-1.02696e-15	1.26696					-3.01863e-16	1.11989
-2.68535e-16	1.03689		-1.19349e-15	1.25103					-4.41603e-16	1.14561
-1.09998e-16	1.17787		7.77156e-16	1.25774					-4.03374e-16	1.13864
-1.3091e-16	1.16038		-4.69069e-15	1.39953					-2.92727e-16	1.11818
-2.12551e-16	1.08897		-1.06859e-15	1.41479					-2.02169e-16	1.10113
-1.62467e-16	1.13338		2.9976e-15	1.39358					-1.51465e-16	1.09145
-1.43538e-16	1.14966		2.44249e-15	1.37831					-1.20411e-16	1.08547
-1.42716e-16	1.15036		-2.10942e-15	1.39874					-3.68073e-16	1.13216
-1.46468e-16	1.14716		-4.21885e-15	1.26268					6.0078e-16	0.935615
-1.31348e-16	1.16001		-6.30052e-15	1.39989					-3.34116e-16	1.12588
-1.4721e-16	1.14652		-1.58207e-15	1.35016					6.52674e-16	0.923913
-1.38878e-16	1.15363		6.4948e-15	1.41181					-4.67287e-16	1.15026
-2.63552e-16	1.04163		3.71925e-15	1.30347					-3.87677e-16	1.13576
-1.31921e-16	1.15952		-1.38778e-15	1.36898					-2.57125e-16	1.11151
-1.34443e-16	1.15739		1.1241e-15	1.35879					-3.75155e-16	1.13346
-1.60319e-16	1.13524		-2.62984e-15	1.3703					-2.39376e-16	1.10817
-2.27552e-16	1.07528		-6.10623e-16	1.36821					-2.2018e-16	1.10454
-1.2903e-16	1.16196		3.76088e-15	1.40372					-1.63479e-16	1.09375
-1.51406e-16	1.14292		1.08247e-15	1.39491					-4.82533e-16	1.15302
-1.68548e-16	1.12809		-2.5327e-16	1.35187					-5.01707e-16	1.15647
-1.65605e-16	1.13065		-2.22045e-16	1.38463					-8.41452e-17	1.07845
-1.15077e-16	1.17365		-1.52656e-15	1.37149					-1.50749e-16	1.09131
-1.2823e-16	1.16264		-1.57123e-15	1.36225					-4.16299e-17	1.07015
-3.39125e-16	0.967089		-1.97065e-15	1.3879					-5.01412e-17	1.07182
-3.25294e-16	0.981153		-2.30371e-15	1.36739					-4.28396e-16	1.14321
-1.52561e-16	1.14193		3.15026e-15	1.39125					-1.27479e-16	1.08684
-1.98259e-16	1.10185		3.19189e-16	1.23002					-1.85821e-16	1.09802
-3.34674e-16	0.971636		4.02456e-16	1.41308					-4.84666e-16	1.1534
-1.30776e-16	1.16049		2.06779e-15	1.39896					8.80958e-17	1.0444
-2.47792e-16	1.0565		3.30291e-15	1.40125					-2.52065e-16	1.11056
-1.44069e-16	1.14921		4.70457e-15	1.37657					-1.74939e-16	1.09594
-1.35128e-16	1.15681		5.05151e-15	1.40513					-2.97603e-16	1.11909
-1.90757e-16	1.10854		-7.31359e-15	1.39698					5.74161e-16	0.941564
-1.35874e-16	1.15618		-2.58127e-15	1.36278					8.99664e-18	1.06018
-1.48043e-16	1.14581		-1.94289e-15	1.37757					-2.45977e-16	1.10941
-2.16479e-16	1.08541		-4.7462e-15	1.4071					-2.46025e-16	1.10942
-1.441e-16	1.14918		-6.93889e-16	1.30635					-4.44683e-16	1.14617
-1.13471e-16	1.17499		-5.4054e-15	1.40314					-8.21913e-17	1.07807
-1.64359e-16	1.13174		-1.249e-16	1.32895					-5.21437e-16	1.16001
-1.28525e-16	1.16239		-6.245e-17	1.37679					2.35395e-16	0.86473
-1.71182e-16	1.12579		-3.4972e-15	1.39674					2.34338e-16	0.88251
-1.20658e-16	1.16899		1.44329e-15	1.35955					2.35801e-16	0.857829
-2.03256e-16	1.09736		2.38698e-15	1.21445					2.34422e-16	0.8811
-1.11892e-16	1.1763		-2.9976e-15	1.30789					2.41434e-16	0.756677
-1.67971e-16	1.12859		-2.19269e-15	1.30336					2.31884e-16	0.922578
-1.21694e-16	1.16813		-2.30371e-15	1.31994					2.33246e-16	0.900545
-1.35599e-16	1.15641		-3.66374e-15	1.30298					2.32591e-16	0.911202
-5.41686e-16	0.734598		9.4369e-16	1.29965					2.34087e-16	0.886675
-5.33492e-16	0.74513		2.22045e-15	1.30162					2.35025e-16	0.870988
-5.31683e-16	0.747441		2.83107e-15	1.31644					2.37251e-16	0.832745
-3.01717e-16	1.00468		3.33067e-15	1.29921					2.36142e-16	0.851983
-3.05241e-16	1.0012		5.55111e-16	1.291					2.3308e-16	0.903253
-2.72649e-16	1.03295		-2.77556e-15	1.30025					2.33597e-16	0.894785
-1.33525e-16	1.15817		2.72005e-15	1.30398					2.35326e-16	0.865912
-1.4927e-16	1.14476		-1.11022e-16	1.3073					2.39889e-16	0.78545
-1.68597e-16	1.12805		-1.9984e-15	1.32661					2.38548e-16	0.809768
-1.45926e-16	1.14762		3.27516e-15	1.30959					2.35995e-16	0.854511
-2.61006e-16	1.04405		1.3739e-15	1.35641					2.35106e-16	0.869625
-1.43945e-16	1.14931		2.2482e-15	1.21655					2.35532e-16	0.862412
-1.55209e-16	1.13965		-1.72085e-15	1.22554					2.36195e-16	0.851069
-1.19931e-16	1.1696		5.55111e-17	1.22616					2.33613e-16	0.894517
-1.36258e-16	0.766051		4.02456e-15	1.18943					2.32914e-16	0.905956
-8.90066e-18	0.832227		-3.80251e-15	1.20659					2.32848e-16	0.907027
3.25534e-17	0.852855		-7.21645e-16	1.16014					2.34616e-16	0.877866
1.34384e-16	0.901792		3.77476e-15	1.15127					2.3365e-16	0.893909
2.74297e-16	0.965348		6.66134e-16	1.15252					2.33755e-16	0.892175
2.69362e-16	0.963174		-2.44249e-15	1.35381					2.34733e-16	0.875896
9.27622e-18	0.841325		-6.21725e-15	1.42017					2.32186e-16	0.917733
-9.80323e-17	0.786377		2.22045e-16	1.38769					2.33043e-16	0.903854
1.9087e-16	0.927939		2.33147e-15	1.30174					2.32673e-16	0.909869
1.92615e-16	0.928736		-6.66134e-16	1.33954					2.32633e-16	0.910513
1.1105e-16	0.890788		3.77476e-15	1.38272					2.32909e-16	0.906044
6.11646e-17	0.866849		-4.66294e-15	1.38979					2.33187e-16	0.901499
2.09337e-16	0.936341		2.16494e-15	1.20648					2.33534e-16	0.895812
5.86616e-17	0.865632		4.21885e-15	1.29259					2.34329e-16	0.882653
1.84937e-16	0.925225		-1.72085e-15	1.28826					2.3215e-16	0.918317
6.55008e-17	0.868952		1.38778e-15	1.24069					2.33198e-16	0.901316
2.20853e-16	0.941545		1.27676e-15	1.26715					2.32217e-16	0.917233
1.45882e-16	0.90717		3.02536e-15	1.26529					2.33316e-16	0.899397
1.84898e-16	0.925207		2.35922e-15	1.24663					2.36043e-16	0.853682
2.51495e-16	0.955262		5.82867e-16	1.25288					2.33298e-16	0.899686
1.21923e-16	0.895931		3.33067e-16	1.24809					2.31436e-16	0.929725
-2.63381e-17	0.823421		-1.91513e-15	1.24079					2.29813e-16	0.955193
-2.55279e-17	0.823832		2.69229e-15	1.24878					2.33175e-16	0.901699
-1.50881e-16	0.758165		-2.65066e-15	1.26134					2.32524e-16	0.912277
1.85975e-16	0.9257		3.46945e-15	1.22806					2.34843e-16	0.874051
4.82333e-17	0.860548		-3.13638e-15	1.213					2.3358e-16	0.895061
1.02406e-16	0.886681		-1.38778e-15	1.25656					2.34514e-16	0.879575
-6.40135e-17	0.804126		-3.80251e-15	1.37874					2.32569e-16	0.911557
-1.21772e-17	0.830578		1.58207e-15	1.42524					2.31899e-16	0.922347
5.79434e-17	0.865283		3.80251e-15	1.33858					2.31621e-16	0.926788
-3.44443e-17	0.819301		-2.16494e-15	1.38258					2.28034e-16	0.982393
9.79821e-17	0.884572		-5.10703e-15	1.42074					2.27264e-16	0.993932
1.32769e-16	0.901035		6.38378e-16	1.38174					2.2663e-16	1.00335
7.85121e-17	0.875239		1.4988e-15	1.30678					2.2705e-16	0.997115
1.7399e-16	0.920197		-5.91194e-15	1.42036					2.2649e-16	1.0054
1.73367e-16	0.91991		7.77156e-16	1.41605					2.3164e-16	0.926478
1.81371e-16	0.92359		3.30291e-15	1.42129					-2.2007e-16	1.10452
2.67154e-17	0.849976		-3.19189e-15	1.39564					-1.33298e-16	1.08796
1.3123e-16	0.900312		-2.10942e-15	1.40219					-4.57125e-16	1.14842
1.03105e-16	0.887014		7.29972e-15	1.4027					-3.35072e-16	1.12606
1.18953e-16	0.894528		4.7462e-15	1.428					-4.61266e-16	1.14917
-1.26615e-16	0.771218		-4.44089e-16	1.41662					-1.02951e-16	1.0821
-1.71026e-16	0.747197		-2.10942e-15	1.3079					-4.72791e-16	1.15126
1.8603e-16	0.925726		-3.10862e-15	1.25744					-3.01863e-16	1.11989
4.30319e-16	0.766051		-2.77556e-16	1.23412					-4.41603e-16	1.14561
1.40536e-16	0.832227		-3.88578e-16	1.23339					-4.03374e-16	1.13864
4.62136e-17	0.852855		1.16573e-15	1.2129					-2.92727e-16	1.11818
-1.85487e-16	0.901792		1.60982e-15	1.08748					-2.02169e-16	1.10113
-5.03838e-16	0.965348		1.27676e-15	1.20029					-1.51465e-16	1.09145
-4.9261e-16	0.963174		1.22124e-15	1.24087					-1.20411e-16	1.08547
9.91774e-17	0.841325		4.44089e-16	1.07935					-3.68073e-16	1.13216
3.43342e-16	0.786377		1.11022e-15	1.18806					6.0078e-16	0.935615
-3.14012e-16	0.927939		-1.11022e-16	1.08878					-3.34116e-16	1.12588
-3.17983e-16	0.928736		2.05391e-15	1.17823					6.52674e-16	0.923913
-1.32394e-16	0.890788		3.11556e-15	1.33318					-4.67287e-16	1.15026
-1.88869e-17	0.866849		-4.32987e-15	1.24474					-3.87677e-16	1.13576
-3.56031e-16	0.936341		-3.9968e-15	1.23239					-2.57125e-16	1.11151
-1.31918e-17	0.865632		-1.69309e-15	1.30473					-3.75155e-16	1.13346
-3.00514e-16	0.925225		-2.52576e-15	1.34136					-2.39376e-16	1.10817
-2.87533e-17	0.868952		3.77476e-15	1.28347					-2.2018e-16	1.10454
-3.82233e-16	0.941545		-1.83187e-15	1.28199					-1.63479e-16	1.09375
-2.11648e-16	0.90717		-1.38778e-15	1.15233					-4.82533e-16	1.15302
-3.00425e-16	0.925207		1.60982e-15	1.12253					-5.01707e-16	1.15647
-4.51955e-16	0.955262		2.10942e-15	1.30678					-8.41452e-17	1.07845
-1.57134e-16	0.895931		3.21965e-15	1.29761					-1.50749e-16	1.09131
-1.47958e-16	1.09502		-5.55111e-16	1.24298					-4.16299e-17	1.07015
6.90158e-16	0.991446		4.996e-16	1.23709					-5.01412e-17	1.07182
-4.2877e-16	1.12746		-1.83187e-15	1.31736					-4.28396e-16	1.14321
9.45607e-16	0.957619		2.66453e-15	1.27409					-1.27479e-16	1.08684
9.5062e-17	1.06608		1.83187e-15	1.26313					-1.85821e-16	1.09802
7.02997e-17	1.06907		-2.22045e-16	1.27082					-4.84666e-16	1.1534
9.43328e-16	0.957926		2.9976e-15	1.3183					8.80958e-17	1.0444
9.39827e-16	0.958397		1.60982e-15	1.23636					-2.52065e-16	1.11056
-9.82209e-17	1.08917		-2.88658e-15	1.25853					-1.74939e-16	1.09594
3.3408e-16	1.03677		2.22045e-16	1.23478					-2.97603e-16	1.11909
9.38542e-16	0.95857		-7.77156e-16	1.27016					5.74161e-16	0.941564
8.74723e-17	1.06699		1.22124e-15	1.27058					8.99664e-18	1.06018
6.17257e-16	1.00089		-2.9976e-15	1.27531					-2.45977e-16	1.10941
9.08235e-17	1.06659		2.55351e-15	1.25732					-2.46025e-16	1.10942
2.22768e-16	1.05052		-5.55111e-17	1.26163					-4.44683e-16	1.14617
8.22002e-17	1.06763		1.66534e-16	1.26104					-8.21913e-17	1.07807
5.21952e-16	1.01311		5.55111e-17	1.27462					-5.21437e-16	1.16001
1.37525e-15	0.898008		-5.55111e-17	1.25874
1.10474e-15	0.935952		1.11022e-15	1.29219
-1.95429e-16	1.10058		2.94209e-15	1.28079
-2.90191e-16	1.11158		2.77556e-15	1.2367
-2.64901e-16	1.10866		-3.66374e-15	1.26552
1.4594e-15	0.885905		-1.38778e-15	1.22144
-2.37181e-16	1.10544		-2.22045e-15	1.27564
-1.27722e-17	1.07902		-3.77476e-15	1.23474
-5.98776e-16	1.14659		1.05471e-15	1.23691
-2.58613e-16	1.10793		6.66134e-16	1.26051
-3.71832e-16	1.12097		-2.77556e-15	1.27758
-5.6939e-16	1.14331		-1.72085e-15	1.26966
-3.2879e-17	1.08142		6.10623e-15	1.4095
5.60552e-16	1.22909		-2.10942e-15	1.39638
-6.15362e-16	1.08904		3.9968e-15	1.39713
3.23817e-16	1.20243		8.88178e-16	1.39627
6.52985e-17	1.17248		6.55032e-15	1.39534
2.88137e-16	1.19835		1.44329e-15	1.40531
8.84853e-16	1.2645		1.11022e-15	1.41479
4.11189e-16	1.21236		-1.38778e-15	1.43593
4.35429e-16	1.21509		4.44089e-15	1.42557
4.13413e-16	1.21261		3.33067e-16	1.43839
4.00676e-16	1.21117		-4.32987e-15	1.40793
4.13952e-16	1.21267		5.77316e-15	1.42283
3.00713e-16	1.19979		5.32907e-15	1.43167
5.06063e-16	1.22302		3.38618e-15	1.32496
9.27066e-16	1.26902		3.33067e-16	1.21071
9.1018e-16	1.26721		-8.88178e-16	1.322
1.01744e-15	0.615573		3.4972e-15	1.27495
5.19217e-16	0.677499		-4.44089e-16	1.27962
-1.35404e-16	0.753438		-2.33147e-15	1.30555
-2.10976e-16	0.761845		-2.22045e-16	1.32489
-2.93152e-16	0.770906		1.72085e-15	1.32935
-2.08523e-16	0.761573		-1.16573e-15	1.29369
5.24802e-17	0.732226		2.55351e-15	1.26495
-1.19159e-16	0.751622		-2.9976e-15	1.28743
-4.14617e-16	0.784152		1.05471e-15	1.33694
1.33807e-16	0.722903		-5.55112e-15	1.30745
3.3827e-16	0.699073		3.33067e-15	1.05518
-2.83132e-16	0.769806		-1.11022e-15	1.07099
-5.41711e-18	0.738811		-2.44249e-15	1.15287
-3.98736e-16	0.78243		4.44089e-16	1.14969
-1.90335e-16	0.759556		3.88578e-15	1.1278
-1.49773e-16	0.755042		-4.77396e-15	1.13295
-4.53397e-16	0.788344		-1.22124e-15	1.15056
4.52523e-17	0.733051		9.99201e-16	1.12546
-3.68996e-16	0.779198		2.66453e-15	1.13728
-2.90796e-17	0.74149		6.66134e-16	1.13874
-3.61487e-16	0.77838		-1.22124e-15	1.14998
-2.32486e-16	0.764225		-3.55271e-15	1.13818
-5.37115e-16	0.797335		0	1.1388
-3.94781e-16	0.782001		-2.10942e-15	1.15699
-1.42529e-16	0.754234		1.77636e-15	1.14411
-1.43853e-16	0.754381		-2.88658e-15	1.13654
-2.22211e-16	0.763088		-1.22124e-15	1.0993
-2.43354e-16	0.765425		3.55271e-15	1.07219
-4.59847e-16	0.78904		2.22045e-16	1.00758
-6.46403e-17	0.745502		3.9968e-15	1.13166
1.00474e-16	0.726735		-1.11022e-16	1.16422
-5.27716e-17	0.744164		4.996e-15	1.16693
1.82324e-17	0.736126		-2.10942e-15	1.15055
-4.51146e-16	0.788102		1.88738e-15	1.10823
-5.89931e-16	0.802966		-2.22045e-15	1.13976
-3.02114e-16	0.77189		1.44329e-15	1.14967
-3.6086e-16	0.778312		3.9968e-15	1.14332
-8.11045e-17	0.747354		-2.66453e-15	1.09573
-1.13014e-16	0.750934		-5.55111e-16	1.20498
-1.39179e-16	0.75386		-8.88178e-16	1.21302
-3.94031e-16	0.78192		-8.88178e-16	1.18712
-4.15167e-17	0.742895		-2.44249e-15	1.18658
-3.88582e-16	0.781328		5.10703e-15	1.17897
-4.17932e-16	0.784511		-3.33067e-15	1.22958
-2.90096e-16	0.770571		-4.44089e-16	1.1917
9.05626e-17	0.727871		-1.66534e-15	1.2266
-3.2287e-16	0.774163		-1.77636e-15	1.07559
5.447e-16	1.04748		-1.11022e-15	1.06768
3.28286e-16	1.08189		0	1.04162
1.21828e-15	0.932133		2.22045e-15	1.10044
7.37497e-16	1.0158		-3.21965e-15	1.18284
1.15343e-16	1.11462		2.22045e-16	1.17711
1.65174e-15	0.850186		-3.33067e-15	1.14636
8.82118e-16	0.991362		-8.88178e-16	1.21809
7.44492e-16	1.01463		3.55271e-15	1.20477
8.40746e-16	0.998415		-2.22045e-16	1.19811
8.02494e-17	1.11991		3.77476e-15	1.19526
1.00626e-15	0.969896		-1.11022e-15	1.18672
1.1371e-15	0.946761		-4.44089e-16	1.19901
1.65735e-16	1.10697		1.55431e-15	1.22056
8.91838e-16	0.989698		-2.22045e-16	1.17654
1.25522e-15	0.925406		1.33227e-15	1.15712
4.89417e-16	1.05638		-1.11022e-15	1.18428
5.70848e-16	1.04324		2.22045e-16	1.03508
5.51136e-16	1.04644		2.22045e-15	1.18896
4.53282e-16	1.06216		8.88178e-16	1.18823
4.19042e-16	1.0676		1.11022e-15	1.112
6.89674e-16	1.02375		1.44329e-15	1.16195
3.11639e-16	1.08448		2.22045e-15	1.18623
3.63356e-17	1.1265		-3.33067e-15	1.17343
8.96512e-17	1.1185		3.10862e-15	1.14941
5.34254e-16	1.04917		-3.55271e-15	1.21559
6.1207e-16	1.03653		8.88178e-16	1.26758
1.19659e-15	0.936063		-3.55271e-15	1.23861
6.67697e-17	1.12194		4.44089e-16	1.21187
-3.75379e-17	1.13748		-3.77476e-15	1.25131
1.45765e-15	0.887712		-2.33147e-15	1.19723
3.18657e-16	1.08339		1.33227e-15	1.21324
8.02779e-18	1.13072		1.9984e-15	1.23502
2.37985e-16	1.0959		-1.11022e-16	1.25451
-4.08393e-17	1.13797		8.88178e-16	1.20001
2.80519e-17	1.12774		-3.33067e-15	1.24087
1.0318e-15	0.965421		-3.55271e-15	1.23422
1.63528e-16	1.10731		1.11022e-16	1.24673
-7.27615e-18	1.133		4.44089e-16	1.24226
5.90273e-16	1.04008		1.44329e-15	1.20197
2.65131e-16	1.09171		-7.77156e-16	1.21265
2.03833e-16	1.10115		3.33067e-15	1.26009
-4.7999e-17	1.13902		8.88178e-16	1.25775
2.84788e-16	1.08866		1.11022e-15	1.26468
4.92185e-16	1.05594		-1.77636e-15	1.25042
3.26942e-16	1.0821		2.77556e-15	1.21193
1.75306e-16	1.10551		-2.88658e-15	1.25208
3.76766e-16	1.07428		-4.77396e-15	1.24011
-1.09991e-16	1.14813		1.33227e-15	1.25982
5.22301e-16	1.0511		8.88178e-16	1.27156
4.51209e-16	1.06249		-1.88738e-15	1.25579
-2.50275e-16	1.16844		-5.55111e-16	1.25851
-3.03099e-16	1.17598		1.11022e-16	1.25417
1.95499e-16	1.10242		-3.33067e-15	1.26564
1.12135e-17	1.13025		2.22045e-16	1.27407
1.17329e-16	1.11432		2.22045e-16	1.25017
-1.5365e-16	1.1545		3.33067e-16	1.25353
6.36584e-17	1.12241		2.88658e-15	1.25702
-3.16508e-17	0.773398		2.55351e-15	1.24168
-9.48953e-17	0.779636		1.66534e-15	1.24001
-1.13775e-16	0.781491		-1.11022e-16	1.20686
-1.09369e-16	0.781058		-1.22124e-15	1.27276
-1.60325e-16	0.786049		4.44089e-16	1.24374
-3.09398e-16	0.800508		-3.33067e-16	1.26433
-2.16171e-16	0.79149		-4.44089e-16	1.22996
-2.15483e-16	0.791423		-3.88578e-15	1.26341
-1.29475e-16	0.783031		-1.33227e-15	1.23446
-1.91215e-16	0.789062		7.77156e-16	1.18911
-3.08087e-16	0.800382		7.77156e-16	1.17535
-3.87042e-16	0.807957		-2.10942e-15	1.15165
-1.23137e-16	0.782409		3.88578e-15	1.18057
-8.76146e-17	0.77892		9.99201e-16	1.21171
-3.90488e-16	0.808287		1.9984e-15	1.17142
-1.0773e-16	0.780897		8.88178e-16	1.1819
-1.21487e-16	0.782247		-7.77156e-16	1.17487
-8.69975e-17	0.778859		-2.22045e-16	1.20065
2.2571e-16	0.747604		2.55351e-15	1.18251
-4.50687e-17	0.774725		-5.10703e-15	1.15637
3.01505e-17	0.767265		7.77156e-16	1.18487
-2.41255e-17	0.772653		2.66453e-15	1.16469
-4.52467e-18	0.770711		1.22124e-15	1.17614
-1.00627e-16	0.7802		-1.88738e-15	1.14673
2.84073e-17	0.767438		2.22045e-15	1.17716
-8.7494e-17	0.778908		-5.55111e-16	1.19877
-1.34237e-16	0.783497		1.33227e-15	1.16486
-2.08768e-16	0.790771		-2.9976e-15	1.15965
7.94964e-17	0.76234		-1.9984e-15	1.17067
-2.4601e-16	0.794385		-1.9984e-15	1.17586
-2.969e-17	0.773204		-2.33147e-15	1.18225
-2.62073e-16	0.795941		1.88738e-15	1.18819
-7.26061e-17	0.777442		-1.88738e-15	1.15281
-2.47079e-19	0.770286		8.88178e-16	1.18413
-3.43221e-17	0.773662		3.10862e-15	1.1266
-3.3058e-16	0.802546		-2.22045e-16	1.16293
-8.09254e-17	0.778262		-1.33227e-15	1.16152
-2.74177e-16	0.797111		-4.21885e-15	1.11534
-3.43176e-16	0.803756		-1.55431e-15	1.12418
5.0965e-17	0.76519		-7.77156e-16	1.16912
-6.54192e-18	0.770911		2.77556e-15	1.15625
-1.32053e-16	0.783283		-7.77156e-16	1.16889
3.11514e-16	0.738855		-6.66134e-16	1.18392
-1.31066e-16	0.783186		-2.44249e-15	1.07207
-2.45499e-16	0.794336		-7.77156e-16	0.980515
-1.93052e-16	0.789241		-1.66534e-15	1.13329
-1.44351e-16	0.784487		3.33067e-15	1.06636
1.14136e-16	0.758869		2.22045e-16	1.09116
-1.59142e-18	0.77042		1.9984e-15	1.12711
1.35596e-17	0.768915		-1.66534e-15	1.10987
-5.10388e-17	0.775315		-2.66453e-15	1.13554
1.27684e-16	0.757508		1.77636e-15	1.13503
-6.12023e-17	0.776318		-4.44089e-16	1.14585
-5.26936e-17	0.775478		1.66534e-16	1.1301
6.77274e-16	0.700674		-5.55111e-16	1.13896
-9.79261e-17	0.779934		-2.55351e-15	1.1269
-1.12356e-17	0.771376		-4.44089e-16	0.939389
7.2341e-17	0.763056		-1.88738e-15	0.977118
-1.7152e-16	0.787142		-2.66453e-15	1.02773
-2.89848e-18	0.770549		1.66534e-15	1.02018
-1.52832e-16	0.785317		2.22045e-16	0.899128
2.32294e-16	0.746936		8.88178e-16	0.999929
2.33819e-17	1.12212		1.66534e-15	1.07368
-3.56446e-17	1.13263		-4.21885e-15	1.04165
2.67352e-17	1.12152		2.22045e-16	1.05086
4.97959e-16	1.03336		3.10862e-15	1.06548
6.83744e-17	1.11403		2.44249e-15	1.06374
4.82818e-17	1.11765		3.44169e-15	1.02497
-7.79984e-17	1.1401		-2.22045e-15	0.990083
1.04058e-16	1.10757		1.33227e-15	1.00417
-1.2812e-16	1.14887		-1.11022e-16	1.05629
2.48091e-16	1.08107		-1.66534e-15	1.05363
1.18959e-17	1.12417		-2.77556e-15	1.02333
-2.94738e-17	1.13153		2.88658e-15	1.0623
1.52414e-17	1.12357		-8.88178e-16	1.09619
2.07655e-17	1.12259		-1.11022e-16	1.04677
-1.01046e-16	1.14414		2.77556e-15	1.08543
9.66465e-16	0.937256		-4.44089e-16	1.00659
5.22578e-16	1.02853		1.66534e-15	0.972764
4.93421e-16	1.03425		-4.21885e-15	0.987336
3.40101e-16	1.06377		9.99201e-16	1.00059
4.38565e-16	1.04491		7.77156e-16	1.00426
7.02023e-16	0.99263		1.11022e-15	1.03908
6.88375e-16	0.995407		1.11022e-16	1.03521
5.93322e-16	1.01453		-7.77156e-16	0.995471
6.29918e-16	1.00721		-9.99201e-16	1.04944
3.03377e-16	1.07071		3.33067e-15	0.94413
1.14954e-16	1.10559		1.11022e-15	1.04719
-1.23624e-16	1.14809		-3.33067e-15	1.01308
-2.34875e-16	1.1673		1.11022e-16	1.03349
2.98958e-16	1.07154		-3.10862e-15	1.0364
2.13967e-16	1.08741		3.21965e-15	1.02894
-8.99415e-17	1.1422		1.77636e-15	1.02133
-4.31849e-17	1.13396		-8.88178e-16	1.00683
2.38567e-16	1.08285		-3.66374e-15	1.01115
3.5129e-17	1.12001		1.22124e-15	1.00925
-1.45692e-16	1.15193		-3.66374e-15	1.00311
-1.10785e-17	1.12827		1.9984e-15	1.00202
4.47699e-17	1.11828		5.55111e-16	0.8871
-9.04464e-17	1.14228		4.44089e-16	1.02532
9.49976e-16	0.9408		-1.33227e-15	1.19937
3.81554e-16	1.05587		8.88178e-16	1.18902
5.69651e-16	1.01924		1.44329e-15	1.16031
1.86275e-16	1.09253		-3.21965e-15	1.15415
1.33873e-16	1.10214		3.33067e-16	1.20058
3.98236e-16	0.89581		-1.77636e-15	1.13067
6.34745e-17	0.993932		4.44089e-16	1.19732
1.35145e-16	0.973719		1.88738e-15	1.16554
1.85739e-16	0.959201		3.33067e-16	1.17593
9.55023e-17	0.98495		0	1.2068
2.27189e-16	0.947147		-6.66134e-16	1.18586
1.68524e-16	0.964164		4.996e-15	1.19181
3.57583e-16	0.908252		-4.55191e-15	1.19846
1.75712e-16	0.962095		-2.10942e-15	1.23672
1.65845e-16	0.964935		-3.44169e-15	1.1845
1.6513e-16	0.96514		2.44249e-15	1.22928
6.47031e-17	0.993589		1.11022e-15	1.21546
1.59607e-16	0.966726		2.88658e-15	1.17496
6.69742e-17	0.992954		-1.44329e-15	1.11438
5.2654e-16	0.855493		3.33067e-15	1.02581
2.45611e-16	0.941743		-1.66534e-15	1.18316
1.49787e-16	0.969539		2.77556e-15	1.21136
1.39269e-16	0.972544		3.9968e-15	1.18535
3.31782e-16	0.916069		4.21885e-15	1.18588
2.05032e-16	0.953608		-1.11022e-15	1.18126
2.83068e-16	0.930664		8.88178e-16	1.1588
2.08815e-16	0.952508		-4.55191e-15	1.16158
3.05123e-17	1.00309		2.77556e-15	1.15692
8.89915e-17	0.986782		1.44329e-15	1.19886
8.16337e-17	0.988849		1.44329e-15	1.07244
2.30803e-16	0.946089		-2.55351e-15	1.11764
2.87194e-16	0.929436		2.10942e-15	1.19515
2.20009e-16	0.949245		1.55431e-15	1.18985
1.45482e-16	0.97077		2.77556e-15	1.06824
2.97295e-16	0.926423		-1.11022e-15	1.10261
2.62337e-16	0.936811		1.88738e-15	1.20387
2.39055e-16	0.943669		-2.10942e-15	1.14582
2.03495e-16	0.954055		1.33227e-15	1.12979
2.85693e-16	0.929883		-4.44089e-15	1.11637
2.45226e-16	0.941856		6.66134e-16	1.12425
3.11647e-16	0.922127		1.33227e-15	1.22264
1.9273e-16	0.957178		-1.55431e-15	1.06967
6.2708e-17	0.994146		5.55111e-16	1.16218
1.44636e-16	0.971012		-3.55271e-15	1.09146
1.11914e-16	0.980316		-2.22045e-16	1.2452
8.39376e-17	0.988202		1.66534e-15	1.1349
1.60265e-16	0.966537		-3.10862e-15	1.15461
3.34655e-16	0.915202		-1.22124e-15	1.17551
3.57956e-16	0.908139		-1.11022e-15	1.08337
9.30762e-16	0.716678		6.66134e-16	1.02852
7.79314e-16	0.770969		-3.33067e-15	1.03432
7.83686e-16	0.769443		-1.33227e-15	1.10464
8.10287e-16	0.760103		-3.44169e-15	1.1769
8.09833e-16	0.760264		1.22124e-15	1.19786
2.43127e-16	0.942473		-2.22045e-15	1.15993
1.00621e-16	0.983507		9.99201e-16	1.17363
4.95356e-17	0.997816		1.22124e-15	1.15976
2.16136e-16	0.950375		-2.55351e-15	1.15034
1.39139e-16	0.972581		-2.33147e-15	1.17206
3.00145e-16	0.925572		1.66534e-15	1.15531
1.92096e-16	0.957361		4.55191e-15	1.07143
2.39386e-16	0.943572		-5.55111e-16	1.19499
1.90898e-16	0.957708		-3.77476e-15	1.17149
3.69417e-16	0.904646		2.22045e-15	1.05569
1.32159e-16	0.97457		1.77636e-15	1.12774
2.86799e-16	0.929553		-1.11022e-15	1.12284
3.82265e-16	0.900716		-1.55431e-15	1.09903
4.35119e-17	0.937202		-7.77156e-16	1.06368
1.74644e-17	0.925266		-5.55111e-16	1.05313
1.20529e-16	0.971683		-2.33147e-15	1.08448
2.9029e-17	0.930583		-2.55351e-15	1.09243
-1.213e-17	0.911529		-3.10862e-15	1.09352
-4.26831e-17	0.897147		-2.44249e-15	0.976424
7.18774e-17	0.95004		4.32987e-15	1.07903
-1.13367e-16	0.863058		-1.33227e-15	1.08121
-3.52224e-17	0.900678		-1.88738e-15	1.08328
-2.52446e-16	0.79239		1.22124e-15	1.07491
-8.61873e-17	0.876304		-4.44089e-16	1.03903
-8.75602e-17	0.875639		1.11022e-16	1.07767
-1.64394e-16	0.837707		1.55431e-15	1.0976
-4.71418e-17	0.89503		1.88738e-15	1.07362
-2.51248e-17	0.905437		2.10942e-15	1.05918
-1.83617e-16	0.827987		1.9984e-15	1.07281
1.60167e-18	0.917926		1.55431e-15	1.07471
-1.8407e-16	0.827757		-4.10782e-15	1.07779
-1.59199e-16	0.840317		-3.33067e-15	1.06421
-1.14616e-16	0.862445		1.9984e-15	1.07147
-2.6169e-16	0.787511		-2.22045e-15	1.08037
-7.21531e-17	0.883075		2.9976e-15	1.08401
-1.5902e-16	0.840407		0	1.09175
-2.71727e-16	0.782187		-1.77636e-15	1.08606
-1.27694e-16	0.856005		-1.33227e-15	1.04986
-2.45353e-16	0.796117		7.77156e-16	1.09052
-1.41643e-18	0.916524		3.9968e-15	1.09992
-8.77164e-17	0.875563		-3.10862e-15	1.11837
-6.49837e-17	0.886517		-2.10942e-15	1.13599
-1.14919e-16	0.862296		2.10942e-15	1.11164
-1.90841e-16	0.82431		-1.55431e-15	1.13938
3.384e-17	0.932786		2.10942e-15	1.143
-1.61087e-16	0.83937		2.66453e-15	1.11152
-3.32344e-17	0.901617		-3.33067e-16	1.13138
-9.72491e-17	0.870934		1.55431e-15	1.10381
-1.34937e-17	0.910891		2.33147e-15	1.09868
-1.67527e-16	0.836129		2.22045e-16	0.886209
-2.24062e-16	0.807223		-1.55431e-15	1.08664
5.13176e-17	0.940751		2.9976e-15	1.1228
1.54511e-17	0.924337		-5.55111e-16	1.11306
4.75577e-17	0.939043		2.22045e-15	1.1077
-2.22913e-17	0.906769		-2.10942e-15	1.09155
3.79171e-17	0.93465		4.44089e-16	1.09826
-2.25083e-17	0.906667		-4.996e-15	1.10659
-1.60913e-16	0.839457		-4.44089e-16	1.09914
-2.82905e-17	0.903947		2.22045e-15	1.12834
-6.46592e-17	0.886672		1.22124e-15	1.13467
-2.70748e-16	0.782707		4.44089e-15	1.12184
-7.46034e-18	0.913709		-1.77636e-15	1.08609
-1.5781e-16	0.841014		1.22124e-15	1.10751
-1.38082e-16	0.850859		-1.66534e-15	1.12772
9.00349e-18	0.921358		3.33067e-15	1.10076
-5.9913e-17	0.888944		-2.9976e-15	1.12072
8.61066e-17	0.956419		-1.55431e-15	1.06875
-8.88347e-17	0.875021		1.9984e-15	1.11537
-4.82569e-17	0.8945		3.33067e-16	1.10122
6.93273e-17	0.948893		1.50401e-15	0.384717
8.60061e-17	0.956374		3.33067e-16	0.500966
-4.67369e-17	0.895223		2.77556e-15	0.371576
-9.0511e-17	0.874208		1.02696e-15	0.312922
-1.85946e-17	0.908503		2.498e-16	0.423765
8.90475e-17	0.957732		5.82867e-16	0.377252
-1.76941e-16	0.831373		4.44089e-16	0.481095
-2.17114e-16	0.810821		1.73472e-15	-0.0799371
-2.36755e-16	0.800617		-1.04083e-15	0.347623
-1.84852e-16	0.82736		-1.66534e-15	1.07007
-3.85926e-16	0.719521		1.22124e-15	1.04081
-1.8921e-16	0.825142		2.22045e-15	1.14902
-1.68679e-16	0.835548		2.44249e-15	1.1253
-1.32857e-15	0.759165		1.88738e-15	1.1421
-6.35925e-16	0.744591		3.10862e-15	1.13907
-8.27359e-16	0.748641		1.11022e-15	1.12271
6.22122e-17	0.729684		-2.10942e-15	1.09934
-7.6055e-16	0.747229		-4.88498e-15	1.14419
1.57487e-16	0.727632		-3.21965e-15	1.15019
-1.44141e-15	0.761519		2.33147e-15	1.11765
-6.50486e-16	0.7449
-3.40784e-15	0.80168
1.60832e-15	0.695857
-1.08188e-15	0.753999
-7.33463e-17	0.732596
-7.49606e-16	0.746998
-9.74169e-16	0.751735
1.4854e-16	0.727825
-6.16419e-16	0.744178
-2.20459e-15	0.777298
-5.18651e-16	0.742103
-1.70757e-15	0.767051
-1.60068e-15	0.764833
-1.40823e-15	0.760828
-1.86449e-15	0.770297
-2.33067e-15	0.779881
7.64359e-17	0.722145
1.03818e-16	0.750656
1.08266e-16	0.755211
1.18723e-16	0.76584
1.24851e-16	0.772017
1.03667e-16	0.7505
1.08919e-16	0.755879
1.36159e-16	0.783315
6.32435e-17	0.708114
9.84392e-17	0.745119
9.51975e-17	0.741767
8.03538e-17	0.726275
1.50241e-16	0.797209
1.47937e-16	0.794949
1.40122e-16	0.787245
1.44792e-16	0.791856
1.34735e-16	0.781899
1.33138e-16	0.78031
9.49453e-17	0.741506
8.9052e-17	0.735382
1.25465e-16	0.772634
1.25099e-16	0.772266
1.01042e-16	0.747803
1.09181e-16	0.756146
1.27832e-16	0.775008
1.29053e-16	0.77623
1.31449e-16	0.778624
6.41075e-17	0.709038
9.98598e-17	0.746584
-1.15049e-16	0.740703
-2.47264e-16	0.759734
-2.36547e-16	0.758205
-1.80488e-16	0.750168
-1.91489e-16	0.75175
2.33715e-17	0.720383
-4.09277e-16	0.782572
-6.63162e-16	0.817342
-1.54719e-16	0.746451
1.33441e-16	0.703924
-5.93905e-17	0.732582
-4.39636e-16	0.786793
-1.33082e-16	0.74332
-1.16717e-16	0.740945
-5.73391e-17	0.732281
6.86985e-17	0.713638
-1.0501e-17	0.725393
6.28826e-17	0.714506
-5.48955e-17	0.731923
-2.5615e-16	0.761001
-2.23323e-16	0.756315
8.39956e-17	0.711351
2.2336e-16	0.690275
1.13179e-16	0.706974
-5.29886e-16	0.79924
-3.09114e-16	0.768514
-3.00804e-16	0.767339
-1.8847e-16	0.751316
-2.04326e-16	0.753593
-6.35085e-16	0.813555
-4.35662e-16	0.786242
-1.46106e-16	0.745206
-1.42202e-16	0.744641
5.60552e-16	1.22909
-6.15362e-16	1.08904
3.23817e-16	1.20243
6.52985e-17	1.17248
2.88137e-16	1.19835
8.84853e-16	1.2645
4.11189e-16	1.21236
4.35429e-16	1.21509
4.13413e-16	1.21261
4.00676e-16	1.21117
4.13952e-16	1.21267
3.00713e-16	1.19979
5.06063e-16	1.22302
9.27066e-16	1.26902
9.1018e-16	1.26721
-2.23004e-16	0.928029
-6.49809e-16	0.881444
-5.58256e-16	0.891621
-2.03162e-16	0.930143
1.34456e-16	0.965442
-3.52418e-16	0.914132
-4.22005e-16	0.906578
-2.44071e-16	0.92578
5.67821e-17	0.957431
1.90375e-16	0.97117
2.48839e-16	0.977124
5.1792e-17	0.956914
-2.78759e-17	0.948625
3.29027e-17	0.954955
-5.46927e-16	0.892873
-4.15901e-16	0.907243
-3.41971e-17	0.947965
-3.58914e-16	0.913429
-1.79752e-16	0.932631
-3.71425e-16	0.912074
-7.29416e-17	0.943906
4.22453e-16	0.994599
9.44119e-17	0.96132
-9.48706e-16	0.847477
-1.92523e-16	0.931275
-2.66023e-16	0.923431
1.64728e-16	0.968547
-1.75866e-16	0.933044
-1.52272e-17	0.949946
4.48665e-16	0.997211
3.03407e-17	0.954689
4.14552e-16	0.99381
3.96347e-16	0.991991
1.29617e-16	0.964945
-5.11404e-16	0.89679
-9.40298e-16	0.848449
-7.95696e-17	0.94321
-4.39501e-16	0.90467
-5.29069e-17	0.946007
-1.4952e-15	0.782224
-3.66669e-16	0.912589
-7.02415e-16	0.875549
-4.33788e-16	0.905294
-8.42281e-16	0.681864
-8.77837e-16	0.682912
-9.4197e-16	0.684799
-2.02645e-15	0.716193
2.13552e-16	0.650228
1.14623e-15	0.802013
-2.09336e-15	0.975203
1.74838e-16	0.857163
-5.00874e-16	0.893808
-9.56363e-16	0.917773
-5.70878e-16	0.897529
-9.00021e-16	0.91484
3.48979e-16	0.847498
-1.46168e-15	0.943705

## Sheet: Figure 3a + 3b
Figure 3a + 3b: Allometric trajectories and allometric space. a Pooled ontogenetic allometric trajectories grouped by partition. b Allometric space for marsupials, with time-calibrated phylogeny projected onto species distributions.
COLUMN	DESCRIPTION
PC1 for fitted values	First Principal Component of the ''predicted" (Fitted values) from a regression of shape ~ log(size)
log(size)	Log geometric mean of all cranial measurments
species	Name of species studied
shorthand label	Shorthand name comprising the first three letters of the genus name and the first three letters of the species epithet
PC1	Principal Component 1 score
PC2	Principal Component 2 score
Order	Order classification for species studied
Superorder	Classification as either Australiadelphia or 'Ameridelphia'
Diet	Classification into one of four dietary categories, Animalivory, Herbivory, Mycophagy, Omnivory
SDi	Interaction between Superorder and Diet classification
PC1 for fitted values	log(size)		species	shorthand label	PC1	PC2	Order	Superorder	Diet	SDi
1.72085e-15	1.19586		Aepyprymnus rufescens	aepruf	8.25388	3.10442	Diprotodontia	Australiadelphia	Mycophagy	Australiadelphia.Mycophagy
8.88178e-16	1.28284		Ailurops ursinus	ailurs	1.63672	0.894203	Diprotodontia	Australiadelphia	Herbivory	Australiadelphia.Herbivory
-2.22045e-15	1.15813		Antechinus stuartii	antstu	-0.0425593	-0.19779	Dasyuromorphia	Australiadelphia	Animalivory	Australiadelphia.Animalivory
-9.4369e-16	1.221		Caenolestes fuliginosus	caeful	-1.0181	-0.729305	Paucituberculata	Ameridelphia	Animalivory	Ameridelphia.Animalivory
3.66374e-15	1.29667		Caluromys philander	calphi	-0.971026	-1.02727	Didelphimorphia	Ameridelphia	Herbivory	Ameridelphia.Herbivory
-1.38778e-15	1.21117		Cercartetus caudatus	cercau	-0.809132	0.742555	Diprotodontia	Australiadelphia	Omnivory	Australiadelphia.Omnivory
1.66533e-16	1.2675		Chironectes minimus	chimin	0.428027	0.311184	Didelphimorphia	Ameridelphia	Animalivory	Ameridelphia.Animalivory
-8.88178e-16	1.2598		Dasyurus albupunctatus	dasalb	-0.279598	1.35773	Dasyuromorphia	Australiadelphia	Animalivory	Australiadelphia.Animalivory
-8.88178e-16	1.29149		Dasyurus maculatus	dasmac	9.7103	-6.36618	Dasyuromorphia	Australiadelphia	Animalivory	Australiadelphia.Animalivory
2.44249e-15	1.30689		Didelphis albiventris	didalb	0.445029	0.664059	Didelphimorphia	Ameridelphia	Omnivory	Ameridelphia.Omnivory
2.16493e-15	1.28898		Dromiciops gliroides	drogli	-0.651839	0.269628	Microbiotheria	Australiadelphia	Animalivory	Australiadelphia.Animalivory
1.94289e-15	1.22231		Echymipera kalubus	echkal	-1.14813	-2.12336	Peramelemorphia	Australiadelphia	Omnivory	Australiadelphia.Omnivory
-2.33147e-15	1.16426		Isoodon macrourus	isomac	0.935358	0.190503	Peramelemorphia	Australiadelphia	Animalivory	Australiadelphia.Animalivory
7.77156e-16	1.29137		Lagostrophus fasciatus	lagfas	0.576196	1.46445	Diprotodontia	Australiadelphia	Herbivory	Australiadelphia.Herbivory
2.55351e-15	1.27067		Lagorchestes hirsutus	laghir	-3.51638	0.0826424	Diprotodontia	Australiadelphia	Herbivory	Australiadelphia.Herbivory
6.66134e-16	1.25139		Lutreolina crassicaudata	lutcra	-1.48093	1.73774	Didelphimorphia	Ameridelphia	Animalivory	Ameridelphia.Animalivory
1.66533e-16	1.23096		Macropus giganteus	macgig	-0.265771	-0.812967	Diprotodontia	Australiadelphia	Herbivory	Australiadelphia.Herbivory
-5.55112e-17	1.21073		Macrotis lagotis	maclag	0.305626	-1.74894	Peramelemorphia	Australiadelphia	Omnivory	Australiadelphia.Omnivory
1.16573e-15	1.2868		Macropus robustus	macrob	-0.127578	-0.230503	Diprotodontia	Australiadelphia	Herbivory	Australiadelphia.Herbivory
-1.4988e-15	1.24825		Macropus robustus	macruf	0.147359	0.119004	Diprotodontia	Australiadelphia	Herbivory	Australiadelphia.Herbivory
-2.22045e-15	1.2832		Marmosops incanus	marinc	6.20186	1.90239	Didelphimorphia	Ameridelphia	Animalivory	Ameridelphia.Animalivory
-1.11022e-16	1.1517		Marmosa murina	marmur	-0.343395	-0.0945496	Didelphimorphia	Ameridelphia	Animalivory	Ameridelphia.Animalivory
-1.33227e-15	1.17608		Metachirus nudicaudatus	metnud	-2.46845	1.03647	Didelphimorphia	Ameridelphia	Animalivory	Ameridelphia.Animalivory
-7.21645e-16	1.30331		Micoureus demerarae	micdem	-0.906408	0.100194	Didelphimorphia	Ameridelphia	Animalivory	Ameridelphia.Animalivory
-1.4988e-15	1.29173		Monodelphis brevicaudata	monbre	-0.263251	0.381285	Didelphimorphia	Ameridelphia	Animalivory	Ameridelphia.Animalivory
3.4972e-15	1.2596		Murexechinus melanurus	murmel	-2.51203	0.267966	Dasyuromorphia	Australiadelphia	Animalivory	Australiadelphia.Animalivory
-1.44329e-15	1.26158		Myrmecobius fasciatus	myrfas	-0.661304	0.411177	Dasyuromorphia	Australiadelphia	Animalivory	Australiadelphia.Animalivory
1.11022e-16	1.20017		Neophascogale lorentzii	neolor	-0.315905	-0.0677568	Dasyuromorphia	Australiadelphia	Animalivory	Australiadelphia.Animalivory
1.77636e-15	1.12337		Onychogalea fraenata	onyfra	-1.23273	-0.471949	Diprotodontia	Australiadelphia	Herbivory	Australiadelphia.Herbivory
-5.55112e-17	1.19709		Petaurus breviceps	petbre	-0.198742	0.0914709	Diprotodontia	Australiadelphia	Omnivory	Australiadelphia.Omnivory
-4.996e-16	1.20019		Petrogale penicillata	petpen	-1.78523	-0.951438	Diprotodontia	Australiadelphia	Herbivory	Australiadelphia.Herbivory
1.16573e-15	1.31658		Phascolarctos cinereus	phacin	-0.50445	0.0623608	Diprotodontia	Australiadelphia	Herbivory	Australiadelphia.Herbivory
2.22045e-15	1.25635		Phalanger orientalis	phaori	-1.03556	0.0733767	Diprotodontia	Australiadelphia	Herbivory	Australiadelphia.Herbivory
3.33067e-16	1.28942		Phascogale tapoafata	phatap	0.608701	0.693161	Dasyuromorphia	Australiadelphia	Animalivory	Australiadelphia.Animalivory
-6.10623e-16	1.20443		Philander opossum	phiopo	-0.340778	0.64651	Didelphimorphia	Ameridelphia	Omnivory	Ameridelphia.Omnivory
-3.71925e-15	1.28131		Planigale tenuirostris	platen	-1.98653	0.043999	Dasyuromorphia	Australiadelphia	Animalivory	Australiadelphia.Animalivory
1.72085e-15	1.21604		Potorous tridactylus	pottri	-0.658151	1.06316	Diprotodontia	Australiadelphia	Mycophagy	Australiadelphia.Mycophagy
4.80171e-15	1.3139		Pseudocheirus peregrinus	pseper	-0.455853	-0.922139	Diprotodontia	Australiadelphia	Herbivory	Australiadelphia.Herbivory
-1.66533e-16	1.24067		Ryncholestes raphanurus	rynrap	0.0562739	0.180029	Paucituberculata	Ameridelphia	Animalivory	Ameridelphia.Animalivory
2.498e-15	1.30709		Sarcophilus harrisi	sarhar	-4.90256	-1.01234	Dasyuromorphia	Australiadelphia	Animalivory	Australiadelphia.Animalivory
3.77476e-15	1.44076		Setonix brachiurus	setbra	-0.948744	-0.522414	Diprotodontia	Australiadelphia	Herbivory	Australiadelphia.Herbivory
-4.77396e-15	1.47443		Sminthopsis crassicaudata	smicra	-1.0657	-0.505971	Dasyuromorphia	Australiadelphia	Animalivory	Australiadelphia.Animalivory
3.10862e-15	1.45938		Spilocuscus maculatus	spimac	5.1175	2.49725	Diprotodontia	Australiadelphia	Herbivory	Australiadelphia.Herbivory
-1.88738e-15	1.43631		Strigocuscus celebensis	strcel	0.277778	0.429152	Diprotodontia	Australiadelphia	Herbivory	Australiadelphia.Herbivory
-2.44249e-15	1.4686		Thylogale billardieri	thybil	-0.12716	-0.695505	Diprotodontia	Australiadelphia	Herbivory	Australiadelphia.Herbivory
4.05231e-15	1.42178		Thylacynus cynocephalus	thycyn	-0.40695	2.10826	Dasyuromorphia	Australiadelphia	Animalivory	Australiadelphia.Animalivory
4.27436e-15	1.45081		Thylamys sponsorius	thyspo	0.281459	-0.0685032	Didelphimorphia	Ameridelphia	Animalivory	Ameridelphia.Animalivory
-4.27436e-15	1.46882		Thylogale stigmatica	thysti	0.959353	-0.501986	Diprotodontia	Australiadelphia	Herbivory	Australiadelphia.Herbivory
2.22045e-15	1.4938		Trichosurus vulpecula	trivul	-1.65707	-2.85486	Diprotodontia	Australiadelphia	Herbivory	Australiadelphia.Herbivory
-5.55112e-15	1.49362		Vombatus ursinus	vomurs	-0.853416	-1.0206	Diprotodontia	Australiadelphia	Herbivory	Australiadelphia.Herbivory
-1.94289e-15	1.48821
-4.44089e-16	1.46981
6.43929e-15	1.44215
6.77236e-15	1.47248
-3.33067e-15	1.48462
-6.27276e-15	1.49496
3.38618e-15	1.46281
2.9976e-15	1.48893
-4.10783e-15	1.43825
2.9976e-15	1.44387
1.11022e-16	1.42635
-6.88338e-15	1.39451
2.30371e-15	1.22814
-2.69229e-15	1.25987
1.63758e-15	1.25786
-1.36002e-15	1.23638
2.38698e-15	1.17637
-2.44249e-15	1.20731
1.02696e-15	1.18163
-2.47025e-15	1.19372
2.74086e-15	1.21303
-9.71445e-16	1.19443
-1.9984e-15	1.14781
3.10862e-15	1.18744
-1.83187e-15	1.25667
1.27676e-15	1.26059
1.11022e-15	1.27013
3.747e-16	1.27941
1.4988e-15	1.25845
-2.66454e-15	1.24837
-2.08167e-15	1.25379
-3.83027e-15	1.26856
8.32667e-16	1.2709
-2.77556e-17	1.24955
1.66533e-16	1.27511
-1.22125e-15	1.2481
6.68909e-15	1.41473
2.60902e-15	1.40401
-2.77556e-16	1.3531
8.32667e-16	1.37154
5.82867e-16	1.40154
8.32667e-16	1.38754
4.10783e-15	1.33672
3.05311e-16	1.37098
-6.02296e-15	1.39705
4.996e-16	1.41693
3.52496e-15	1.42064
1.66533e-15	1.3338
-1.44329e-15	1.26972
-2.33147e-15	1.2477
5.27356e-15	1.41645
1.97065e-15	1.41857
-1.92901e-15	1.42025
-2.63678e-15	1.40096
-5.1209e-15	1.41872
-1.30451e-15	1.33803
2.35922e-15	1.41393
-3.02536e-15	1.38569
-1.47105e-15	1.3282
-9.99201e-16	1.27785
8.60423e-16	1.34057
1.31839e-15	1.33887
3.747e-15	1.36961
5.68989e-16	1.30898
-5.13478e-16	1.37866
-2.498e-16	1.37206
-5.96745e-16	1.35468
3.05311e-16	1.34792
-2.2482e-15	1.36988
3.8719e-15	1.37072
7.13318e-15	1.38715
1.30451e-15	1.32252
-1.41553e-15	1.194
5.02376e-15	1.40861
-6.38378e-16	1.35586
8.46545e-16	1.35563
2.02616e-15	1.32976
5.02376e-15	1.32094
-2.94209e-15	1.32012
2.55351e-15	1.29907
3.88578e-16	1.29128
9.15934e-16	1.31912
-1.22125e-15	1.25985
-3.33067e-15	1.31993
2.33147e-15	1.33637
-2.77556e-15	1.36079
-1.11022e-15	1.34101
4.55191e-15	1.32575
0	1.32206
9.4369e-16	1.2828
-1.27676e-15	1.23612
-2.498e-15	1.33209
3.67761e-16	1.32823
-4.09395e-15	1.29964
1.63758e-15	1.35703
-4.57967e-16	1.33439
-1.92207e-15	1.3553
-1.02696e-15	1.33931
4.30211e-16	1.32984
-1.20737e-15	1.34339
-2.77556e-16	1.1827
-2.22045e-16	1.18412
-2.16493e-15	1.19254
1.55431e-15	1.20796
2.22045e-16	1.12197
-1.16573e-15	1.18376
-2.16493e-15	1.20819
1.94289e-15	1.19883
6.10623e-16	1.18875
-9.4369e-16	1.19426
-4.94049e-15	1.19611
-1.9984e-15	1.13962
-5.55112e-16	1.19711
-5.55112e-17	1.15268
-1.55431e-15	1.17874
-4.94049e-15	1.1912
1.83187e-15	1.17246
-1.83187e-15	1.17027
4.10783e-15	1.15579
-1.38778e-15	1.13223
-1.11022e-16	1.20908
2.44249e-15	1.17236
1.38778e-15	1.16559
-1.44329e-15	1.17333
-1.77636e-15	1.16057
2.38698e-15	1.17332
2.69229e-15	1.18146
2.498e-15	1.16023
-3.27516e-15	1.16506
-1.9984e-15	1.46716
3.10862e-15	1.48489
5.55112e-17	1.44374
-5.82867e-15	1.45795
1.11022e-15	1.46688
3.44169e-15	1.25316
-1.33227e-15	1.23023
5.55112e-16	0.96145
-1.4988e-15	1.24841
-4.05231e-15	1.20342
1.05471e-15	1.19268
-2.55351e-15	1.20147
-6.66134e-16	0.939915
3.60822e-15	1.15935
3.94129e-15	1.19541
-5.55112e-17	1.21091
-1.88738e-15	1.23213
7.77156e-16	1.16792
-1.27676e-15	1.23987
-1.9984e-15	1.17597
-5.55112e-17	1.25068
3.10862e-15	1.2151
1.77636e-15	1.22118
1.4988e-15	1.23332
-2.77556e-15	1.23587
4.21885e-15	1.24416
9.99201e-16	1.2402
-3.83027e-15	1.22005
3.16414e-15	1.21282
2.16493e-15	1.22841
3.55271e-15	1.22498
-3.66374e-15	1.15114
1.94289e-15	1.23263
-2.27596e-15	1.17263
1.72085e-15	1.21817
1.05471e-15	1.20346
-2.88658e-15	1.2024
3.38618e-15	1.23225
4.27436e-15	1.23177
-1.83187e-15	1.21955
4.996e-15	1.25373
2.10942e-15	1.23882
-1.33227e-15	1.20757
-2.60902e-15	1.17073
-4.21885e-15	1.25521
1.33227e-15	1.21668
-4.60743e-15	1.19261
-1.66533e-15	1.18891
-3.33067e-16	1.17897
-9.99201e-16	1.24176
-1.11022e-15	1.17831
6.80012e-16	1.20125
-1.11022e-15	1.23128
1.27676e-15	1.23326
9.99201e-16	1.20879
1.72085e-15	1.2395
3.33067e-15	1.24811
2.10942e-15	1.1827
1.66533e-15	1.23538
-6.38378e-16	1.24692
-1.11022e-16	1.22705
5.55112e-16	1.23455
-9.99201e-16	1.23119
1.11022e-16	1.22301
-9.4369e-16	1.22747
-9.15934e-16	1.22587
-4.30211e-15	1.24311
2.77556e-16	1.25903
1.44329e-15	1.40119
-2.55351e-15	1.41833
-4.55191e-15	1.41559
7.93809e-15	1.40293
-6.10623e-15	1.40926
8.88178e-16	1.37562
7.88258e-15	1.426
3.60822e-15	1.42444
-1.9984e-15	1.37985
-6.66134e-16	1.41683
-7.21645e-16	1.40533
0	1.40014
1.88738e-15	1.40071
1.11022e-16	1.40328
-3.66374e-15	1.37039
-2.94209e-15	1.39906
4.44089e-16	1.38684
1.94289e-15	1.3821
-1.66533e-15	1.35951
1.11022e-15	1.35778
5.88418e-15	1.40205
-4.27436e-15	1.38178
-7.77156e-16	1.39251
-2.27596e-15	1.06692
-1.11022e-16	1.21415
-1.02696e-15	1.26696
-1.19349e-15	1.25103
7.77156e-16	1.25774
-4.69069e-15	1.39953
-1.06859e-15	1.41479
2.9976e-15	1.39358
2.44249e-15	1.37831
-2.10942e-15	1.39874
-4.21885e-15	1.26268
-6.30052e-15	1.39989
-1.58207e-15	1.35016
6.4948e-15	1.41181
3.71925e-15	1.30347
-1.38778e-15	1.36898
1.1241e-15	1.35879
-2.62984e-15	1.3703
-6.10623e-16	1.36821
3.76088e-15	1.40372
1.08247e-15	1.39491
-2.5327e-16	1.35187
-2.22045e-16	1.38463
-1.52656e-15	1.37149
-1.57123e-15	1.36225
-1.97065e-15	1.3879
-2.30371e-15	1.36739
3.15026e-15	1.39125
3.19189e-16	1.23002
4.02456e-16	1.41308
2.06779e-15	1.39896
3.30291e-15	1.40125
4.70457e-15	1.37657
5.05151e-15	1.40513
-7.31359e-15	1.39698
-2.58127e-15	1.36278
-1.94289e-15	1.37757
-4.7462e-15	1.4071
-6.93889e-16	1.30635
-5.4054e-15	1.40314
-1.249e-16	1.32895
-6.245e-17	1.37679
-3.4972e-15	1.39674
1.44329e-15	1.35955
2.38698e-15	1.21445
-2.9976e-15	1.30789
-2.19269e-15	1.30336
-2.30371e-15	1.31994
-3.66374e-15	1.30298
9.4369e-16	1.29965
2.22045e-15	1.30162
2.83107e-15	1.31644
3.33067e-15	1.29921
5.55112e-16	1.291
-2.77556e-15	1.30025
2.72005e-15	1.30398
-1.11022e-16	1.3073
-1.9984e-15	1.32661
3.27516e-15	1.30959
1.11022e-16	1.05444
1.66533e-15	1.03887
1.88738e-15	1.06723
3.21965e-15	1.06949
-1.94289e-15	0.919111
9.4369e-16	1.04689
-1.94289e-15	1.10476
-2.22045e-16	1.08599
-1.9984e-15	1.09012
6.66134e-16	1.09184
-2.66454e-15	1.08739
-3.55271e-15	1.06774
3.66374e-15	1.04174
-1.66533e-15	1.08321
3.33067e-16	0.873038
-2.16493e-15	1.06402
-4.44089e-16	1.10965
-2.10942e-15	1.06142
-1.55431e-15	1.07918
0	1.06647
-2.498e-15	1.07938
4.44089e-16	1.08211
1.3739e-15	1.35641
3.44169e-15	1.42081
2.2482e-15	1.21655
-1.72085e-15	1.22554
5.55112e-17	1.22616
4.02456e-15	1.18943
-3.80251e-15	1.20659
-7.21645e-16	1.16014
3.77476e-15	1.15127
6.66134e-16	1.15252
-2.44249e-15	1.35381
-6.21725e-15	1.42017
2.22045e-16	1.38769
2.33147e-15	1.30174
-6.66134e-16	1.33954
3.77476e-15	1.38272
-4.66294e-15	1.38979
2.72005e-15	1.23888
1.38778e-15	1.23793
-1.55431e-15	1.24451
2.88658e-15	1.18289
-9.99201e-16	1.23092
1.11022e-16	1.23124
1.38778e-15	1.24217
-4.10783e-15	1.23197
1.66533e-15	1.24288
7.77156e-16	1.23334
-2.55351e-15	1.2385
2.10942e-15	1.21731
-1.77636e-15	1.22596
0	1.22202
2.88658e-15	1.23228
7.77156e-16	1.22174
2.16493e-15	1.20648
4.21885e-15	1.29259
-1.72085e-15	1.28826
1.38778e-15	1.24069
1.27676e-15	1.26715
3.02536e-15	1.26529
2.35922e-15	1.24663
5.82867e-16	1.25288
3.33067e-16	1.24809
-1.91513e-15	1.24079
2.69229e-15	1.24878
-2.65066e-15	1.26134
3.46945e-15	1.22806
-3.13638e-15	1.213
-1.38778e-15	1.25656
-3.80251e-15	1.37874
1.58207e-15	1.42524
3.80251e-15	1.33858
-2.16493e-15	1.38258
-5.10703e-15	1.42074
6.38378e-16	1.38174
1.4988e-15	1.30678
-5.91194e-15	1.42036
7.77156e-16	1.41605
3.30291e-15	1.42129
-3.19189e-15	1.39564
-2.10942e-15	1.40219
7.29972e-15	1.4027
4.7462e-15	1.428
-4.44089e-16	1.41662
-2.10942e-15	1.3079
3.33067e-15	1.11396
-1.44329e-15	1.09326
-3.94129e-15	1.07344
1.94289e-15	1.09888
1.94289e-15	1.04957
2.9976e-15	1.09164
3.55271e-15	1.09044
-2.498e-15	1.07021
1.9984e-15	1.05606
-3.9968e-15	1.02128
1.22125e-15	1.09123
4.05231e-15	1.07245
1.60982e-15	1.08742
-1.77636e-15	0.936596
9.4369e-16	1.06921
1.88738e-15	1.10776
1.11022e-16	1.02958
0	1.08242
-3.10862e-15	1.25744
-2.77556e-16	1.23412
-3.88578e-16	1.23339
1.16573e-15	1.2129
1.60982e-15	1.08748
1.27676e-15	1.20029
1.22125e-15	1.24087
4.44089e-16	1.07935
1.11022e-15	1.18806
-1.11022e-16	1.08878
2.05391e-15	1.17823
3.11556e-15	1.33318
-4.32987e-15	1.24474
-3.9968e-15	1.23239
-1.69309e-15	1.30473
-2.52576e-15	1.34136
3.77476e-15	1.28347
-1.83187e-15	1.28199
-1.38778e-15	1.15233
1.60982e-15	1.12253
3.66374e-15	1.15324
5.55112e-16	1.20387
3.88578e-15	1.19814
6.66134e-16	1.21178
-6.66134e-16	1.21208
-3.05311e-15	1.38004
8.32667e-16	1.34257
-1.22125e-15	1.34343
1.11022e-16	1.3682
-6.38378e-15	1.39373
-1.60982e-15	1.37314
9.99201e-16	1.32269
-1.55431e-15	1.35641
-2.9976e-15	1.33604
1.9984e-15	1.36744
-1.55431e-15	1.34483
2.77556e-16	1.37207
9.4369e-16	1.38257
-3.55271e-15	1.39552
-2.33147e-15	1.36545
-5.93969e-15	1.39357
4.82947e-15	1.37118
-8.32667e-16	1.38303
1.94289e-15	1.37978
8.88178e-16	1.37786
-1.72085e-15	1.3917
1.94289e-15	1.43153
-2.27596e-15	1.47728
2.77556e-15	1.21845
6.66134e-15	1.44356
-4.44089e-16	1.45349
-5.77316e-15	1.4574
3.71925e-15	1.41751
2.10942e-15	1.30678
3.21965e-15	1.29761
-5.55112e-16	1.24298
4.996e-16	1.23709
-1.83187e-15	1.31736
2.66454e-15	1.27409
1.83187e-15	1.26313
-2.22045e-16	1.27082
2.9976e-15	1.3183
1.60982e-15	1.23636
-2.88658e-15	1.25853
2.22045e-16	1.23478
-7.77156e-16	1.27016
1.22125e-15	1.27058
-2.9976e-15	1.27531
2.55351e-15	1.25732
-5.55112e-17	1.26163
1.66533e-16	1.26104
5.55112e-17	1.27462
-5.55112e-17	1.25874
1.11022e-15	1.29219
2.94209e-15	1.28079
2.77556e-15	1.2367
-3.66374e-15	1.26552
-1.38778e-15	1.22144
-2.22045e-15	1.27564
-3.77476e-15	1.23474
1.05471e-15	1.23691
6.66134e-16	1.26051
-2.77556e-15	1.27758
-1.72085e-15	1.26966
6.10623e-15	1.4095
-2.10942e-15	1.39638
3.9968e-15	1.39713
8.88178e-16	1.39627
6.55032e-15	1.39534
1.44329e-15	1.40531
1.11022e-15	1.41479
-1.38778e-15	1.43593
4.44089e-15	1.42557
3.33067e-16	1.43839
-4.32987e-15	1.40793
5.77316e-15	1.42283
5.32907e-15	1.43167
3.38618e-15	1.32496
3.33067e-16	1.21071
-8.88178e-16	1.322
3.4972e-15	1.27495
-4.44089e-16	1.27962
-2.33147e-15	1.30555
-2.22045e-16	1.32489
1.72085e-15	1.32935
-1.16573e-15	1.29369
2.55351e-15	1.26495
-2.9976e-15	1.28743
1.05471e-15	1.33694
-5.55112e-15	1.30745
-1.55431e-15	0.751103
1.66533e-15	0.755538
8.88178e-16	0.788158
3.10862e-15	0.713229
4.44089e-16	0.685206
-2.66454e-15	0.701585
7.77156e-16	0.730626
2.22045e-16	0.708509
-2.44249e-15	0.719679
3.44169e-15	0.748993
-1.66533e-15	0.741735
3.33067e-15	0.705122
3.10862e-15	0.701567
2.66454e-15	0.739556
-2.22045e-15	0.720195
-3.33067e-15	0.708175
-4.44089e-16	0.637468
2.44249e-15	0.73002
8.88178e-16	0.717085
-4.44089e-16	0.744251
-3.33067e-15	0.712825
3.77476e-15	0.699695
1.33227e-15	0.72684
3.9968e-15	0.724497
2.9976e-15	0.726163
1.11022e-15	0.645156
6.66134e-16	0.686691
3.10862e-15	0.723488
1.11022e-15	0.784617
0	0.70457
-8.88178e-16	0.709666
1.9984e-15	0.719258
-1.11022e-15	0.703341
-6.66134e-16	0.742981
-3.77476e-15	0.751808
-3.21965e-15	0.762424
8.88178e-16	0.59549
2.66454e-15	0.744254
-1.88738e-15	0.735088
2.22045e-15	0.735754
1.44329e-15	0.762667
2.44249e-15	0.710785
-1.9984e-15	0.71302
-1.11022e-15	0.714521
2.44249e-15	0.677572
-2.44249e-15	0.716834
1.22125e-15	0.714215
4.44089e-16	0.504654
-1.11022e-15	0.690959
1.33227e-15	0.60422
-1.77636e-15	0.654499
-5.55112e-16	0.677381
-1.44329e-15	0.692878
-5.55112e-16	0.694932
-8.88178e-16	0.666047
1.33227e-15	0.640807
-1.11022e-16	0.683083
3.33067e-15	1.05518
-1.11022e-15	1.07099
-2.44249e-15	1.15287
4.44089e-16	1.14969
3.88578e-15	1.1278
-4.77396e-15	1.13295
-1.22125e-15	1.15056
9.99201e-16	1.12546
2.66454e-15	1.13728
6.66134e-16	1.13874
-1.22125e-15	1.14998
-3.55271e-15	1.13818
0	1.1388
-2.10942e-15	1.15699
1.77636e-15	1.14411
-2.88658e-15	1.13654
-1.22125e-15	1.0993
3.55271e-15	1.07219
2.22045e-16	1.00758
3.9968e-15	1.13166
-1.11022e-16	1.16422
4.996e-15	1.16693
-2.10942e-15	1.15055
1.88738e-15	1.10823
-2.22045e-15	1.13976
1.44329e-15	1.14967
3.9968e-15	1.14332
-2.66454e-15	1.09573
-2.10942e-15	1.19489
4.44089e-16	1.14063
-2.10942e-15	1.20399
3.44169e-15	1.20848
-5.55112e-16	1.20745
-2.66454e-15	1.18064
-1.33227e-15	1.16892
0	1.17807
-1.9984e-15	1.09895
-7.77156e-16	1.20797
-2.77556e-15	1.18767
4.21885e-15	1.17637
1.55431e-15	1.23309
-2.22045e-16	1.19981
1.44329e-15	1.17481
1.55431e-15	1.20852
-2.22045e-16	1.18458
5.55112e-16	1.22433
-4.66294e-15	1.20598
1.11022e-16	1.19581
7.77156e-16	1.20066
3.55271e-15	1.1963
4.44089e-16	1.06353
-1.11022e-15	1.09106
2.22045e-16	1.111
1.11022e-15	1.10257
1.22125e-15	1.14639
-1.9984e-15	1.1767
7.77156e-16	1.20546
-2.66454e-15	1.12781
-2.44249e-15	1.16093
-3.66374e-15	1.21444
1.44329e-15	1.22427
-5.55112e-16	1.22011
3.55271e-15	1.16572
-2.55351e-15	1.17698
2.55351e-15	1.19087
3.21965e-15	0.820532
2.22045e-16	0.622285
1.22125e-15	0.790014
-1.88738e-15	0.882385
7.77156e-16	0.837288
-1.22125e-15	0.873275
2.22045e-15	0.794969
4.44089e-16	0.566555
4.44089e-16	0.755269
4.44089e-16	0.771058
-2.44249e-15	0.697571
-1.33227e-15	0.733829
-1.9984e-15	0.789026
4.21885e-15	0.78638
-2.22045e-15	0.796335
-4.44089e-16	0.717815
1.77636e-15	0.751462
7.77156e-16	0.788848
1.11022e-15	0.653254
0	0.680273
4.44089e-16	0.777861
2.22045e-16	1.03835
-1.33227e-15	1.05145
-2.66454e-15	1.05587
1.55431e-15	1.05021
-2.22045e-16	1.03744
0	1.04712
6.66134e-16	0.654874
1.66533e-15	0.645139
1.55431e-15	0.703389
-5.55112e-16	1.20498
-8.88178e-16	1.21302
-8.88178e-16	1.18712
-2.44249e-15	1.18658
5.10703e-15	1.17897
-3.33067e-15	1.22958
-4.44089e-16	1.1917
-1.66533e-15	1.2266
-1.77636e-15	1.07559
-1.11022e-15	1.06768
0	1.04162
2.22045e-15	1.10044
-3.21965e-15	1.18284
2.22045e-16	1.17711
-3.33067e-15	1.14636
-8.88178e-16	1.21809
3.55271e-15	1.20477
-2.22045e-16	1.19811
3.77476e-15	1.19526
-1.11022e-15	1.18672
-4.44089e-16	1.19901
1.55431e-15	1.22056
-2.22045e-16	1.17654
1.33227e-15	1.15712
-1.11022e-15	1.18428
2.22045e-16	1.03508
2.22045e-15	1.18896
8.88178e-16	1.18823
1.11022e-15	1.112
1.44329e-15	1.16195
2.22045e-15	1.18623
-3.33067e-15	1.17343
3.10862e-15	1.14941
-3.55271e-15	1.21559
8.88178e-16	1.26758
-3.55271e-15	1.23861
4.44089e-16	1.21187
-3.77476e-15	1.25131
-2.33147e-15	1.19723
1.33227e-15	1.21324
1.9984e-15	1.23502
-1.11022e-16	1.25451
8.88178e-16	1.20001
-3.33067e-15	1.24087
-3.55271e-15	1.23422
1.11022e-16	1.24673
4.44089e-16	1.24226
1.44329e-15	1.20197
-7.77156e-16	1.21265
3.33067e-15	1.26009
8.88178e-16	1.25775
1.11022e-15	1.26468
-1.77636e-15	1.25042
2.77556e-15	1.21193
-2.88658e-15	1.25208
-4.77396e-15	1.24011
1.33227e-15	1.25982
8.88178e-16	1.27156
-1.88738e-15	1.25579
-5.55112e-16	1.25851
1.11022e-16	1.25417
-3.33067e-15	1.26564
2.22045e-16	1.27407
2.22045e-16	1.25017
3.33067e-16	1.25353
2.88658e-15	1.25702
2.55351e-15	1.24168
1.66533e-15	1.24001
-1.11022e-16	1.20686
-1.22125e-15	1.27276
4.44089e-16	1.24374
-3.33067e-16	1.26433
-4.44089e-16	1.22996
-3.88578e-15	1.26341
-1.33227e-15	1.23446
2.10942e-15	0.978186
-1.55431e-15	1.0076
-2.88658e-15	0.979509
-1.11022e-16	0.979841
-1.77636e-15	0.962191
-1.11022e-16	1.008
1.66533e-15	0.990933
-2.33147e-15	0.968833
1.44329e-15	0.956301
2.22045e-16	0.976195
1.44329e-15	0.975954
-1.88738e-15	0.964366
0	0.904912
-6.66134e-16	0.962075
-4.10783e-15	0.988538
3.44169e-15	1.00068
-1.9984e-15	0.96157
-1.88738e-15	0.967636
1.77636e-15	0.945879
-1.55431e-15	0.995587
2.10942e-15	1.0018
-4.10783e-15	0.969457
0	0.952899
4.21885e-15	0.885124
-5.55112e-16	0.967737
-1.11022e-16	0.96772
2.66454e-15	0.976064
0	0.95749
-5.55112e-16	0.977626
-2.33147e-15	0.9666
1.77636e-15	0.875834
-5.55112e-16	0.98586
-1.66533e-15	0.957831
-8.88178e-16	1.00894
0	0.438477
1.77636e-15	0.468857
-1.33227e-15	0.488331
2.88658e-15	0.405471
1.11022e-16	0.427533
-3.10862e-15	0.413421
-1.11022e-16	0.528022
1.44329e-15	0.461883
-1.22125e-15	0.465911
-2.22045e-16	0.485319
2.22045e-16	0.429856
4.44089e-16	0.419739
1.22125e-15	0.44943
1.11022e-15	0.455651
-5.55112e-16	0.451851
-8.88178e-16	0.367627
7.77156e-16	1.18911
7.77156e-16	1.17535
-2.10942e-15	1.15165
3.88578e-15	1.18057
9.99201e-16	1.21171
1.9984e-15	1.17142
8.88178e-16	1.1819
-7.77156e-16	1.17487
-2.22045e-16	1.20065
2.55351e-15	1.18251
-5.10703e-15	1.15637
7.77156e-16	1.18487
2.66454e-15	1.16469
1.22125e-15	1.17614
-1.88738e-15	1.14673
2.22045e-15	1.17716
-5.55112e-16	1.19877
1.33227e-15	1.16486
-2.9976e-15	1.15965
-1.9984e-15	1.17067
-1.9984e-15	1.17586
-2.33147e-15	1.18225
1.88738e-15	1.18819
-1.88738e-15	1.15281
8.88178e-16	1.18413
3.10862e-15	1.1266
-2.22045e-16	1.16293
-1.33227e-15	1.16152
-4.21885e-15	1.11534
-1.55431e-15	1.12418
-7.77156e-16	1.16912
2.77556e-15	1.15625
-7.77156e-16	1.16889
-6.66134e-16	1.18392
-2.22045e-16	0.692732
1.11022e-15	0.641463
2.22045e-15	0.70126
-2.88658e-15	0.696669
0	0.680212
2.22045e-16	0.700717
6.66134e-16	0.676309
-6.66134e-16	0.704245
0	0.654499
-1.55431e-15	0.670269
1.77636e-15	0.689515
-2.22045e-15	0.669215
4.44089e-16	0.660973
-4.44089e-16	0.640803
1.55431e-15	0.675548
-6.66134e-16	0.702408
-1.9984e-15	0.702865
2.22045e-16	0.652234
-8.88178e-16	0.681392
1.11022e-15	0.618011
0	0.668451
1.55431e-15	0.682865
3.33067e-15	0.699128
-6.66134e-16	0.654403
-1.11022e-16	0.672575
2.88658e-15	0.702381
-8.88178e-16	0.689741
-1.77636e-15	0.682891
-1.9984e-15	0.626647
4.44089e-16	0.692962
-2.66454e-15	0.650416
0	0.687831
-2.44249e-15	0.647435
1.77636e-15	0.658794
-2.44249e-15	1.07207
-7.77156e-16	0.980515
-1.66533e-15	1.13329
3.33067e-15	1.06636
2.22045e-16	1.09116
1.9984e-15	1.12711
-1.66533e-15	1.10987
-2.66454e-15	1.13554
1.77636e-15	1.13503
-4.44089e-16	1.14585
1.66533e-16	1.1301
-5.55112e-16	1.13896
-2.55351e-15	1.1269
1.44329e-15	0.764717
2.22045e-16	0.798653
-4.44089e-16	0.735618
5.55112e-16	0.744707
-1.77636e-15	0.754734
2.33147e-15	0.753974
-9.99201e-16	0.773283
2.66454e-15	0.763048
2.66454e-15	0.786574
-1.88738e-15	0.76104
2.88658e-15	0.755118
-1.66533e-15	0.758571
-2.9976e-15	0.764221
-3.33067e-15	0.728179
-1.11022e-15	0.686078
2.33147e-15	0.738309
6.66134e-16	0.748803
1.44329e-15	0.756656
-4.10783e-15	0.765529
7.77156e-16	0.768109
-3.10862e-15	0.731491
7.77156e-16	0.749444
1.88738e-15	0.806704
8.88178e-16	0.803924
-2.9976e-15	0.799672
-3.33067e-16	0.723059
-1.77636e-15	0.740273
-2.66454e-15	0.75858
-2.22045e-15	0.765879
-7.77156e-16	0.758209
-2.77556e-15	0.774674
1.9984e-15	0.783735
-6.66134e-16	0.794591
-1.9984e-15	0.764567
2.22045e-16	0.745432
2.10942e-15	0.752205
-3.33067e-16	0.740679
1.22125e-15	0.755334
1.9984e-15	0.7965
-2.22045e-16	0.761288
1.11022e-16	0.714881
-2.22045e-15	0.723721
4.44089e-16	0.726592
2.9976e-15	0.731505
2.44249e-15	0.750422
1.9984e-15	0.767881
-6.66134e-16	0.738772
-6.66134e-16	0.699038
1.44329e-15	0.747761
-2.88658e-15	0.764818
-2.44249e-15	0.743766
-1.11022e-15	0.712124
-3.44169e-15	0.722856
2.33147e-15	0.725254
-2.55351e-15	0.723453
-4.44089e-16	0.72003
1.33227e-15	0.735477
3.33067e-16	0.759713
-4.44089e-16	0.939389
-1.88738e-15	0.977118
-2.66454e-15	1.02773
1.66533e-15	1.02018
2.22045e-16	0.899128
8.88178e-16	0.999929
1.66533e-15	1.07368
-4.21885e-15	1.04165
2.22045e-16	1.05086
3.10862e-15	1.06548
2.44249e-15	1.06374
3.44169e-15	1.02497
-2.22045e-15	0.990083
1.33227e-15	1.00417
-1.11022e-16	1.05629
-1.66533e-15	1.05363
-2.77556e-15	1.02333
2.88658e-15	1.0623
-8.88178e-16	1.09619
-1.11022e-16	1.04677
2.77556e-15	1.08543
-4.44089e-16	1.00659
1.66533e-15	0.972764
-4.21885e-15	0.987336
9.99201e-16	1.00059
7.77156e-16	1.00426
1.11022e-15	1.03908
1.11022e-16	1.03521
-7.77156e-16	0.995471
-9.99201e-16	1.04944
3.33067e-15	0.94413
1.11022e-15	1.04719
-3.33067e-15	1.01308
1.11022e-16	1.03349
-3.10862e-15	1.0364
3.21965e-15	1.02894
1.77636e-15	1.02133
-8.88178e-16	1.00683
-3.66374e-15	1.01115
1.22125e-15	1.00925
-3.66374e-15	1.00311
1.9984e-15	1.00202
5.55112e-16	0.8871
4.44089e-16	1.02532
-2.55351e-15	1.1324
3.44169e-15	1.15448
1.55431e-15	1.16277
-2.22045e-16	1.17336
9.99201e-16	1.16748
-9.99201e-16	1.13539
-1.44329e-15	1.08578
3.10862e-15	1.0141
-2.22045e-16	1.15658
-2.22045e-15	1.14041
-1.9984e-15	1.0969
1.77636e-15	1.03689
2.33147e-15	1.17787
-4.21885e-15	1.16038
1.77636e-15	1.08897
3.44169e-15	1.13338
2.10942e-15	1.14966
-3.21965e-15	1.15036
2.10942e-15	1.14716
-6.66134e-16	1.16001
-8.88178e-16	1.14652
-3.77476e-15	1.15363
3.55271e-15	1.04163
2.22045e-15	1.15952
-1.33227e-15	1.15739
-2.88658e-15	1.13524
-5.66214e-15	1.07528
5.55112e-16	1.16196
-2.22045e-16	1.14292
1.11022e-16	1.12809
-1.11022e-15	1.13065
-6.66134e-16	1.17365
-4.44089e-16	1.16264
-4.44089e-16	0.967089
-1.33227e-15	0.981153
-4.32987e-15	1.14193
-2.66454e-15	1.10185
-2.22045e-16	0.971636
-8.88178e-16	1.16049
1.33227e-15	1.0565
0	1.14921
3.10862e-15	1.15681
-1.11022e-15	1.10854
-1.44329e-15	1.15618
-5.55112e-16	1.14581
-7.77156e-16	1.08541
2.10942e-15	1.14918
-2.77556e-15	1.17499
-2.44249e-15	1.13174
5.55112e-16	1.16239
-2.9976e-15	1.12579
-2.33147e-15	1.16899
2.33147e-15	1.09736
-2.88658e-15	1.1763
-2.33147e-15	1.12859
1.55431e-15	1.16813
-3.66374e-15	1.15641
-2.66454e-15	0.734598
1.77636e-15	0.74513
-2.22045e-16	0.747441
-1.55431e-15	1.00468
-4.21885e-15	1.0012
-4.44089e-16	1.03295
2.44249e-15	1.15817
3.21965e-15	1.14476
-2.22045e-16	1.12805
3.88578e-15	1.14762
-6.66134e-16	1.04405
1.11022e-15	1.14931
4.66294e-15	1.13965
1.55431e-15	1.1696
2.9976e-15	0.766051
-2.10942e-15	0.832227
-1.33227e-15	0.852855
-2.55351e-15	0.901792
2.94209e-15	0.965348
-1.22125e-15	0.963174
-8.88178e-16	0.841325
1.55431e-15	0.786377
-1.11022e-16	0.927939
1.55431e-15	0.928736
1.11022e-15	0.890788
-8.88178e-16	0.866849
-6.66134e-16	0.936341
-2.22045e-16	0.865632
-2.10942e-15	0.925225
-1.77636e-15	0.868952
-1.11022e-16	0.941545
2.44249e-15	0.90717
-2.33147e-15	0.925207
-1.22125e-15	0.955262
1.11022e-16	0.895931
-3.33067e-16	0.823421
7.77156e-16	0.823832
-3.55271e-15	0.758165
1.55431e-15	0.9257
8.88178e-16	0.860548
-3.66374e-15	0.886681
-2.10942e-15	0.804126
-1.88738e-15	0.830578
3.33067e-15	0.865283
2.77556e-15	0.819301
-3.21965e-15	0.884572
6.66134e-16	0.901035
4.32987e-15	0.875239
-1.9984e-15	0.920197
3.55271e-15	0.91991
2.44249e-15	0.92359
2.33147e-15	0.849976
2.88658e-15	0.900312
-2.22045e-15	0.887014
-1.11022e-15	0.894528
2.88658e-15	0.771218
-3.10862e-15	0.747197
-3.33067e-16	0.925726
2.9976e-15	0.766051
-2.10942e-15	0.832227
-1.33227e-15	0.852855
-2.55351e-15	0.901792
2.94209e-15	0.965348
-1.22125e-15	0.963174
-8.88178e-16	0.841325
1.55431e-15	0.786377
-1.11022e-16	0.927939
1.55431e-15	0.928736
1.11022e-15	0.890788
-8.88178e-16	0.866849
-6.66134e-16	0.936341
-2.22045e-16	0.865632
-2.10942e-15	0.925225
-1.77636e-15	0.868952
-1.11022e-16	0.941545
2.44249e-15	0.90717
-2.33147e-15	0.925207
-1.22125e-15	0.955262
1.11022e-16	0.895931
-2.44249e-15	1.09502
2.88658e-15	0.991446
-3.77476e-15	1.12746
0	0.957619
2.88658e-15	1.06608
-3.10862e-15	1.06907
-4.44089e-16	0.957926
-4.44089e-16	0.958397
-7.77156e-16	1.08917
5.77316e-15	1.03677
2.22045e-15	0.95857
0	1.06699
3.77476e-15	1.00089
-2.22045e-15	1.06659
-9.99201e-16	1.05052
-2.9976e-15	1.06763
-2.44249e-15	1.01311
4.44089e-16	0.898008
6.66134e-16	0.935952
1.11022e-16	1.10058
1.55431e-15	1.11158
-2.77556e-15	1.10866
1.77636e-15	0.885905
-1.55431e-15	1.10544
-6.66134e-16	1.07902
-1.22125e-15	1.14659
1.33227e-15	1.10793
2.22045e-16	1.12097
2.66454e-15	1.14331
4.10783e-15	1.08142
2.9976e-15	1.22909
1.11022e-16	1.08904
6.66134e-16	1.20243
5.55112e-16	1.17248
-3.33067e-16	1.19835
1.44329e-15	1.2645
-1.88738e-15	1.21236
2.22045e-15	1.21509
8.88178e-16	1.21261
7.77156e-16	1.21117
-1.22125e-15	1.21267
-1.33227e-15	1.19979
-2.33147e-15	1.22302
1.11022e-16	1.26902
2.33147e-15	1.26721
-8.88178e-16	0.949067
1.11022e-15	0.946523
1.9984e-15	0.949548
-1.55431e-15	0.945736
-1.77636e-15	0.946552
4.44089e-16	0.942863
3.33067e-15	0.934169
1.55431e-15	0.947605
2.22045e-16	0.954161
-1.9984e-15	1.09918
-2.66454e-15	1.14708
2.33147e-15	1.15834
2.55351e-15	1.14767
-1.88738e-15	1.1668
-9.99201e-16	1.1555
2.55351e-15	1.16786
-4.32987e-15	1.18005
2.22045e-15	1.18434
-5.55112e-16	1.18151
3.44169e-15	1.18407
1.11022e-16	1.18828
-1.44329e-15	1.18609
1.9984e-15	1.19394
-1.9984e-15	1.18477
1.66533e-15	1.20631
3.44169e-15	1.19935
2.22045e-16	1.20217
-1.44329e-15	1.19916
-4.44089e-16	1.1955
-3.55271e-15	1.19893
-6.66134e-16	1.20154
4.996e-16	1.20025
3.21965e-15	1.21635
-1.4988e-15	1.21167
-2.44249e-15	1.21295
-7.77156e-16	1.2211
-1.9984e-15	1.21607
1.55431e-15	1.22331
2.27596e-15	1.22985
-4.88498e-15	1.2276
2.38698e-15	1.23523
-7.21645e-16	1.24029
-4.66294e-15	1.25676
-2.27596e-15	1.26368
4.44089e-16	0.615573
8.88178e-16	0.677499
1.88738e-15	0.753438
5.55112e-16	0.761845
-3.21965e-15	0.770906
-9.99201e-16	0.761573
-2.88658e-15	0.732226
4.10783e-15	0.751622
-2.22045e-15	0.784152
6.66134e-16	0.722903
2.44249e-15	0.699073
-3.88578e-15	0.769806
0	0.738811
1.22125e-15	0.78243
-1.77636e-15	0.759556
1.11022e-16	0.755042
-4.44089e-16	0.788344
-1.66533e-15	0.733051
2.77556e-15	0.779198
3.33067e-15	0.74149
-2.55351e-15	0.77838
1.22125e-15	0.764225
1.9984e-15	0.797335
2.66454e-15	0.782001
-1.11022e-15	0.754234
-4.32987e-15	0.754381
-2.22045e-15	0.763088
-1.9984e-15	0.765425
2.22045e-16	0.78904
1.22125e-15	0.745502
1.66533e-15	0.726735
1.77636e-15	0.744164
7.77156e-16	0.736126
0	0.788102
5.55112e-16	0.802966
-2.77556e-15	0.77189
2.44249e-15	0.778312
-3.33067e-15	0.747354
-2.33147e-15	0.750934
-9.99201e-16	0.75386
-1.66533e-15	0.78192
-1.11022e-16	0.742895
-3.33067e-15	0.781328
-2.22045e-15	0.784511
3.88578e-15	0.770571
-5.55112e-16	0.727871
-1.77636e-15	0.774163
-1.55431e-15	0.898321
-8.88178e-16	0.963198
-3.33067e-15	1.11179
-1.55431e-15	1.10705
2.66454e-15	1.07869
-2.22045e-16	1.11933
-1.55431e-15	0.970487
-6.66134e-16	1.01999
3.55271e-15	1.0095
2.22045e-15	0.906485
2.44249e-15	1.09592
0	1.0764
1.33227e-15	1.098
-3.10862e-15	1.09599
6.66134e-16	0.893987
-2.22045e-16	1.13281
-2.66454e-15	1.14405
3.9968e-15	1.04863
-1.77636e-15	1.0802
2.22045e-16	1.06477
-6.66134e-16	1.05946
2.22045e-16	1.03493
-2.22045e-16	1.05478
6.66134e-16	1.07387
1.11022e-15	1.14194
1.77636e-15	1.09831
2.22045e-16	1.07537
1.77636e-15	1.12296
2.44249e-15	1.14218
0	1.11104
-2.22045e-15	1.12174
1.55431e-15	1.07739
-1.9984e-15	1.10538
-6.66134e-16	1.12783
0	1.12491
-4.44089e-16	0.968947
-1.11022e-15	1.12436
2.44249e-15	1.10804
-6.66134e-16	1.07333
2.22045e-16	1.13422
-3.10862e-15	1.02333
2.22045e-16	1.05417
-2.22045e-15	0.959592
-4.44089e-15	1.04245
-3.10862e-15	1.03404
1.55431e-15	0.933171
-2.88658e-15	0.922894
1.77636e-15	1.05203
-6.66134e-16	0.873823
0	1.12115
-4.44089e-16	1.03699
2.66454e-15	1.04748
3.9968e-15	1.08189
2.22045e-15	0.932133
2.44249e-15	1.0158
-1.11022e-15	1.11462
1.33227e-15	0.850186
2.44249e-15	0.991362
2.66454e-15	1.01463
-3.77476e-15	0.998415
1.33227e-15	1.11991
2.88658e-15	0.969896
2.22045e-15	0.946761
-4.44089e-16	1.10697
8.88178e-16	0.989698
-6.66134e-16	0.925406
-1.11022e-15	1.05638
-1.55431e-15	1.04324
4.44089e-16	1.04644
-1.55431e-15	1.06216
1.9984e-15	1.0676
2.66454e-15	1.02375
-1.9984e-15	1.08448
4.44089e-16	1.1265
8.88178e-16	1.1185
-1.33227e-15	1.04917
2.22045e-15	1.03653
-2.22045e-16	0.936063
4.21885e-15	1.12194
2.22045e-15	1.13748
2.22045e-16	0.887712
-1.77636e-15	1.08339
0	1.13072
-1.11022e-15	1.0959
-1.77636e-15	1.13797
1.77636e-15	1.12774
2.44249e-15	0.965421
-1.77636e-15	1.10731
-2.22045e-15	1.133
2.22045e-16	1.04008
-4.44089e-16	1.09171
1.77636e-15	1.10115
-4.44089e-16	1.13902
1.11022e-15	1.08866
-2.22045e-15	1.05594
-1.55431e-15	1.0821
2.88658e-15	1.10551
-4.44089e-15	1.07428
-1.9984e-15	1.14813
2.66454e-15	1.0511
3.10862e-15	1.06249
-8.88178e-16	1.16844
-1.33227e-15	1.17598
-3.10862e-15	1.10242
-2.66454e-15	1.13025
4.44089e-16	1.11432
2.88658e-15	1.1545
1.11022e-15	1.12241
2.22045e-16	0.773398
5.96745e-16	0.779636
-3.37924e-15	0.781491
-2.06779e-15	0.781058
2.53964e-15	0.786049
-9.02056e-16	0.800508
-3.88578e-15	0.79149
6.66134e-16	0.791423
1.81799e-15	0.783031
2.36616e-15	0.789062
2.22045e-15	0.800382
-2.1233e-15	0.807957
1.94289e-16	0.782409
1.88738e-15	0.77892
-1.66533e-16	0.808287
8.88178e-16	0.780897
-4.996e-16	0.782247
1.51962e-15	0.778859
-2.96811e-15	0.747604
1.94289e-15	0.774725
-1.79023e-15	0.767265
1.51268e-15	0.772653
-2.1233e-15	0.770711
-6.93889e-16	0.7802
2.65066e-15	0.767438
-1.9984e-15	0.778908
-3.60822e-16	0.783497
2.498e-16	0.790771
-3.48332e-15	0.76234
1.52656e-16	0.794385
1.89432e-15	0.773204
1.02696e-15	0.795941
1.59595e-16	0.777442
9.29812e-16	0.770286
2.9976e-15	0.773662
8.04912e-16	0.802546
2.91434e-15	0.778262
-3.20577e-15	0.797111
1.08247e-15	0.803756
-2.08167e-16	0.76519
-2.16493e-15	0.770911
-3.77476e-15	0.783283
2.44943e-15	0.738855
-6.10623e-16	0.783186
-2.19269e-15	0.794336
2.23432e-15	0.789241
3.88578e-16	0.784487
1.17961e-15	0.758869
-2.44249e-15	0.77042
-1.22125e-15	0.768915
-1.47105e-15	0.775315
-1.85962e-15	0.757508
1.06859e-15	0.776318
-1.26288e-15	0.775478
3.06005e-15	0.700674
-3.15026e-15	0.779934
-3.35842e-15	0.771376
1.30451e-15	0.763056
-2.498e-15	0.787142
-2.63678e-16	0.770549
2.47025e-15	0.785317
-1.30451e-15	0.746936
8.88178e-16	1.12212
0	1.13263
1.88738e-15	1.12152
2.88658e-15	1.03336
-3.4972e-15	1.11403
-1.9984e-15	1.11765
2.10942e-15	1.1401
3.27516e-15	1.10757
-2.88658e-15	1.14887
-4.21885e-15	1.08107
-2.38698e-15	1.12417
1.38778e-15	1.13153
1.38778e-15	1.12357
-3.77476e-15	1.12259
-3.33067e-15	1.14414
-9.99201e-16	0.937256
3.55271e-15	1.02853
-1.9984e-15	1.03425
7.21645e-16	1.06377
2.55351e-15	1.04491
9.4369e-16	0.99263
0	0.995407
1.11022e-15	1.01453
-1.9984e-15	1.00721
-1.33227e-15	1.07071
-7.21645e-16	1.10559
-5.55112e-17	1.14809
-3.27516e-15	1.1673
3.05311e-15	1.07154
2.77556e-15	1.08741
-1.66533e-15	1.1422
-1.66533e-15	1.13396
1.9984e-15	1.08285
2.88658e-15	1.12001
-2.77556e-16	1.15193
-3.33067e-16	1.12827
2.88658e-15	1.11828
1.11022e-15	1.14228
-9.99201e-16	0.9408
1.66533e-15	1.05587
-7.77156e-16	1.01924
4.55191e-15	1.09253
-1.66533e-16	1.10214
2.77556e-15	0.89581
1.9984e-15	0.993932
2.77556e-15	0.973719
5.55112e-16	0.959201
2.9976e-15	0.98495
3.33067e-16	0.947147
-1.22125e-15	0.964164
-6.66134e-16	0.908252
3.77476e-15	0.962095
1.77636e-15	0.964935
-4.32987e-15	0.96514
-1.55431e-15	0.993589
1.22125e-15	0.966726
2.55351e-15	0.992954
-2.44249e-15	0.855493
3.21965e-15	0.941743
-2.22045e-16	0.969539
-1.22125e-15	0.972544
1.33227e-15	0.916069
-1.11022e-16	0.953608
-1.33227e-15	0.930664
3.55271e-15	0.952508
1.9984e-15	1.00309
1.11022e-16	0.986782
1.11022e-15	0.988849
-2.9976e-15	0.946089
-2.44249e-15	0.929436
-4.44089e-15	0.949245
1.88738e-15	0.97077
-2.66454e-15	0.926423
-3.33067e-15	0.936811
-4.44089e-16	0.943669
6.66134e-16	0.954055
2.22045e-16	0.929883
-2.22045e-16	0.941856
2.33147e-15	0.922127
-1.88738e-15	0.957178
-1.11022e-15	0.994146
-1.33227e-15	0.971012
-7.77156e-16	0.980316
-6.66134e-16	0.988202
3.77476e-15	0.966537
6.66134e-16	0.915202
1.11022e-15	0.908139
3.10862e-15	0.716678
-3.9968e-15	0.770969
3.55271e-15	0.769443
2.44249e-15	0.760103
1.77636e-15	0.760264
-4.32987e-15	0.942473
4.44089e-16	0.983507
3.33067e-16	0.997816
-4.44089e-16	0.950375
-2.10942e-15	0.972581
1.11022e-15	0.925572
2.22045e-15	0.957361
4.44089e-16	0.943572
-9.99201e-16	0.957708
2.22045e-16	0.904646
7.77156e-16	0.97457
-2.44249e-15	0.929553
1.33227e-15	0.900716
8.88178e-16	0.937202
4.44089e-16	0.925266
0	0.971683
-2.33147e-15	0.930583
-1.33227e-15	0.911529
1.11022e-15	0.897147
1.44329e-15	0.95004
-5.55112e-16	0.863058
9.99201e-16	0.900678
-2.66454e-15	0.79239
3.10862e-15	0.876304
-1.66533e-15	0.875639
-3.10862e-15	0.837707
-3.44169e-15	0.89503
-1.11022e-15	0.905437
-2.66454e-15	0.827987
-2.22045e-16	0.917926
2.55351e-15	0.827757
2.44249e-15	0.840317
-1.88738e-15	0.862445
-2.44249e-15	0.787511
1.44329e-15	0.883075
4.21885e-15	0.840407
-1.55431e-15	0.782187
1.33227e-15	0.856005
2.66454e-15	0.796117
-1.77636e-15	0.916524
3.21965e-15	0.875563
-2.10942e-15	0.886517
2.44249e-15	0.862296
6.66134e-16	0.82431
2.33147e-15	0.932786
-3.21965e-15	0.83937
-3.21965e-15	0.901617
1.33227e-15	0.870934
-2.77556e-15	0.910891
1.55431e-15	0.836129
-1.33227e-15	0.807223
7.77156e-16	0.940751
2.9976e-15	0.924337
3.21965e-15	0.939043
-2.9976e-15	0.906769
-2.66454e-15	0.93465
3.21965e-15	0.906667
-4.44089e-15	0.839457
-1.55431e-15	0.903947
2.10942e-15	0.886672
-2.33147e-15	0.782707
-2.66454e-15	0.913709
-1.9984e-15	0.841014
3.55271e-15	0.850859
2.9976e-15	0.921358
2.33147e-15	0.888944
1.77636e-15	0.956419
3.33067e-16	0.875021
-3.88578e-15	0.8945
1.11022e-16	0.948893
-1.11022e-15	0.956374
5.55112e-16	0.895223
-4.44089e-16	0.874208
1.11022e-16	0.908503
-3.55271e-15	0.957732
-2.44249e-15	0.831373
1.77636e-15	0.810821
1.44329e-15	0.800617
-1.11022e-15	0.82736
1.77636e-15	0.719521
-2.44249e-15	0.825142
-1.66533e-15	0.835548
-2.66454e-15	1.10452
-2.10942e-15	1.08796
-1.22125e-15	1.14842
-8.88178e-16	1.12606
3.33067e-16	1.14917
4.44089e-16	1.0821
-1.66533e-15	1.15126
2.88658e-15	1.11989
2.44249e-15	1.14561
-1.66533e-15	1.13864
2.88658e-15	1.11818
-1.11022e-16	1.10113
2.22045e-16	1.09145
0	1.08547
-1.22125e-15	1.13216
8.88178e-16	0.935615
4.44089e-16	1.12588
0	0.923913
4.44089e-16	1.15026
2.33147e-15	1.13576
1.22125e-15	1.11151
-2.9976e-15	1.13346
1.77636e-15	1.10817
-4.55191e-15	1.10454
1.88738e-15	1.09375
-1.44329e-15	1.15302
9.99201e-16	1.15647
-2.77556e-15	1.07845
-1.11022e-15	1.09131
-1.22125e-15	1.07015
0	1.07182
-2.66454e-15	1.14321
-4.44089e-16	1.08684
1.66533e-15	1.09802
-4.44089e-16	1.1534
5.55112e-16	1.0444
2.22045e-16	1.11056
-1.11022e-16	1.09594
-5.55112e-16	1.11909
6.66134e-16	0.941564
2.44249e-15	1.06018
3.9968e-15	1.10941
-2.33147e-15	1.10942
-4.21885e-15	1.14617
-2.33147e-15	1.07807
-1.22125e-15	1.16001
-3.10862e-15	0.759165
-4.10783e-15	0.744591
1.9984e-15	0.748641
1.11022e-15	0.729684
9.99201e-16	0.747229
-2.88658e-15	0.727632
-3.21965e-15	0.761519
8.88178e-16	0.7449
-3.88578e-15	0.80168
-6.66134e-16	0.695857
1.9984e-15	0.753999
1.33227e-15	0.732596
-1.11022e-16	0.746998
-2.55351e-15	0.751735
2.66454e-15	0.727825
2.33147e-15	0.744178
-1.44329e-15	0.777298
-2.55351e-15	0.742103
-4.996e-15	0.767051
-1.44329e-15	0.764833
-2.88658e-15	0.760828
-1.22125e-15	0.770297
-2.33147e-15	0.779881
-1.11022e-15	0.722145
-1.55431e-15	0.750656
1.11022e-15	0.755211
2.22045e-15	0.76584
-1.9984e-15	0.772017
-1.11022e-15	0.7505
1.33227e-15	0.755879
3.77476e-15	0.783315
-3.77476e-15	0.708114
6.66134e-16	0.745119
3.9968e-15	0.741767
3.55271e-15	0.726275
-2.44249e-15	0.797209
-3.33067e-15	0.794949
-1.11022e-15	0.787245
2.44249e-15	0.791856
-2.66454e-15	0.781899
-3.33067e-15	0.78031
-1.11022e-15	0.741506
-2.22045e-15	0.735382
2.88658e-15	0.772634
2.66454e-15	0.772266
-3.55271e-15	0.747803
1.11022e-15	0.756146
2.88658e-15	0.775008
1.55431e-15	0.77623
-6.66134e-16	0.778624
1.33227e-15	0.709038
-6.66134e-16	0.746584
4.44089e-16	0.740703
-1.55431e-15	0.759734
2.22045e-15	0.758205
-1.55431e-15	0.750168
-1.77636e-15	0.75175
2.66454e-15	0.720383
-1.33227e-15	0.782572
1.33227e-15	0.817342
-2.22045e-16	0.746451
-2.22045e-16	0.703924
-1.77636e-15	0.732582
2.44249e-15	0.786793
-1.9984e-15	0.74332
-6.66134e-16	0.740945
2.44249e-15	0.732281
-1.11022e-15	0.713638
6.66134e-16	0.725393
-4.44089e-15	0.714506
-8.88178e-16	0.731923
-1.55431e-15	0.761001
-1.33227e-15	0.756315
1.55431e-15	0.711351
2.22045e-16	0.690275
3.33067e-15	0.706974
-1.55431e-15	0.79924
-1.55431e-15	0.768514
8.88178e-16	0.767339
6.66134e-16	0.751316
1.11022e-15	0.753593
-2.22045e-16	0.813555
-3.77476e-15	0.786242
4.44089e-16	0.745206
-1.33227e-15	0.744641
2.9976e-15	1.22909
1.11022e-16	1.08904
6.66134e-16	1.20243
5.55112e-16	1.17248
-3.33067e-16	1.19835
1.44329e-15	1.2645
-1.88738e-15	1.21236
2.22045e-15	1.21509
8.88178e-16	1.21261
7.77156e-16	1.21117
-1.22125e-15	1.21267
-1.33227e-15	1.19979
-2.33147e-15	1.22302
1.11022e-16	1.26902
2.33147e-15	1.26721
-2.22045e-16	1.04909
2.22045e-16	1.02911
6.66134e-16	1.03596
8.88178e-16	1.04004
-2.44249e-15	1.02402
2.66454e-15	0.987459
4.44089e-16	0.964585
6.66134e-16	1.03748
-2.88658e-15	1.02396
2.66454e-15	1.00996
6.66134e-16	1.05259
1.9984e-15	1.02616
8.88178e-16	1.04733
-2.22045e-15	0.928029
-1.33227e-15	0.881444
-1.33227e-15	0.891621
-1.33227e-15	0.930143
-1.44329e-15	0.965442
-3.33067e-15	0.914132
3.33067e-15	0.906578
1.33227e-15	0.92578
1.44329e-15	0.957431
-1.11022e-15	0.97117
9.99201e-16	0.977124
0	0.956914
-1.55431e-15	0.948625
2.88658e-15	0.954955
3.10862e-15	0.892873
-2.22045e-15	0.907243
-1.33227e-15	0.947965
-2.44249e-15	0.913429
6.66134e-16	0.932631
4.44089e-16	0.912074
4.44089e-16	0.943906
3.33067e-15	0.994599
-1.77636e-15	0.96132
-2.66454e-15	0.847477
-3.33067e-15	0.931275
2.66454e-15	0.923431
2.44249e-15	0.968547
-6.66134e-16	0.933044
-2.66454e-15	0.949946
1.11022e-15	0.997211
-2.88658e-15	0.954689
-2.55351e-15	0.99381
2.22045e-16	0.991991
-1.9984e-15	0.964945
-4.44089e-15	0.89679
4.44089e-16	0.848449
1.55431e-15	0.94321
2.44249e-15	0.90467
8.88178e-16	0.946007
-2.44249e-15	0.782224
2.66454e-15	0.912589
-1.11022e-15	0.875549
6.66134e-16	0.905294
1.9984e-15	0.86473
2.22045e-16	0.88251
2.22045e-16	0.857829
-2.22045e-16	0.8811
0	0.756677
-8.88178e-16	0.922578
2.22045e-16	0.900545
1.33227e-15	0.911202
-6.66134e-16	0.886675
-4.44089e-16	0.870988
-6.66134e-16	0.832745
1.33227e-15	0.851983
0	0.903253
-2.22045e-15	0.894785
1.55431e-15	0.865912
-6.66134e-16	0.78545
-8.88178e-16	0.809768
1.55431e-15	0.854511
-3.77476e-15	0.869625
6.66134e-16	0.862412
1.55431e-15	0.851069
-1.77636e-15	0.894517
2.22045e-16	0.905956
1.11022e-15	0.907027
2.44249e-15	0.877866
-2.88658e-15	0.893909
4.44089e-16	0.892175
-1.55431e-15	0.875896
-1.77636e-15	0.917733
2.66454e-15	0.903854
-2.22045e-16	0.909869
8.88178e-16	0.910513
8.88178e-16	0.906044
1.33227e-15	0.901499
-1.33227e-15	0.895812
-1.33227e-15	0.882653
-6.66134e-16	0.918317
1.33227e-15	0.901316
-4.44089e-16	0.917233
-2.88658e-15	0.899397
3.9968e-15	0.853682
5.10703e-15	0.899686
3.33067e-16	0.929725
0	0.955193
2.44249e-15	0.901699
3.77476e-15	0.912277
2.22045e-16	0.874051
-1.11022e-15	0.895061
-1.9984e-15	0.879575
3.55271e-15	0.911557
-2.22045e-15	0.922347
1.55431e-15	0.926788
-1.11022e-15	0.982393
4.44089e-16	0.993932
1.33227e-15	1.00335
8.88178e-16	0.997115
-1.33227e-15	1.0054
-6.66134e-16	0.926478
-1.33227e-15	1.19937
8.88178e-16	1.18902
1.44329e-15	1.16031
-3.21965e-15	1.15415
3.33067e-16	1.20058
-1.77636e-15	1.13067
4.44089e-16	1.19732
1.88738e-15	1.16554
3.33067e-16	1.17593
0	1.2068
-6.66134e-16	1.18586
4.996e-15	1.19181
-4.55191e-15	1.19846
-2.10942e-15	1.23672
-3.44169e-15	1.1845
2.44249e-15	1.22928
1.11022e-15	1.21546
2.88658e-15	1.17496
-1.44329e-15	1.11438
3.33067e-15	1.02581
-1.66533e-15	1.18316
2.77556e-15	1.21136
3.9968e-15	1.18535
4.21885e-15	1.18588
-1.11022e-15	1.18126
8.88178e-16	1.1588
-4.55191e-15	1.16158
2.77556e-15	1.15692
1.44329e-15	1.19886
1.44329e-15	1.07244
-2.55351e-15	1.11764
2.10942e-15	1.19515
1.55431e-15	1.18985
2.77556e-15	1.06824
-1.11022e-15	1.10261
1.88738e-15	1.20387
-2.10942e-15	1.14582
1.33227e-15	1.12979
-4.44089e-15	1.11637
6.66134e-16	1.12425
1.33227e-15	1.22264
-1.55431e-15	1.06967
5.55112e-16	1.16218
-3.55271e-15	1.09146
-2.22045e-16	1.2452
1.66533e-15	1.1349
-3.10862e-15	1.15461
-1.22125e-15	1.17551
-1.11022e-15	1.08337
6.66134e-16	1.02852
-3.33067e-15	1.03432
-1.33227e-15	1.10464
-3.44169e-15	1.1769
1.22125e-15	1.19786
-2.22045e-15	1.15993
9.99201e-16	1.17363
1.22125e-15	1.15976
-2.55351e-15	1.15034
-2.33147e-15	1.17206
1.66533e-15	1.15531
4.55191e-15	1.07143
-5.55112e-16	1.19499
-3.77476e-15	1.17149
-2.66454e-15	1.10452
-2.10942e-15	1.08796
-1.22125e-15	1.14842
-8.88178e-16	1.12606
3.33067e-16	1.14917
4.44089e-16	1.0821
-1.66533e-15	1.15126
2.88658e-15	1.11989
2.44249e-15	1.14561
-1.66533e-15	1.13864
2.88658e-15	1.11818
-1.11022e-16	1.10113
2.22045e-16	1.09145
0	1.08547
-1.22125e-15	1.13216
8.88178e-16	0.935615
4.44089e-16	1.12588
0	0.923913
4.44089e-16	1.15026
2.33147e-15	1.13576
1.22125e-15	1.11151
-2.9976e-15	1.13346
1.77636e-15	1.10817
-4.55191e-15	1.10454
1.88738e-15	1.09375
-1.44329e-15	1.15302
9.99201e-16	1.15647
-2.77556e-15	1.07845
-1.11022e-15	1.09131
-1.22125e-15	1.07015
0	1.07182
-2.66454e-15	1.14321
-4.44089e-16	1.08684
1.66533e-15	1.09802
-4.44089e-16	1.1534
5.55112e-16	1.0444
2.22045e-16	1.11056
-1.11022e-16	1.09594
-5.55112e-16	1.11909
6.66134e-16	0.941564
2.44249e-15	1.06018
3.9968e-15	1.10941
-2.33147e-15	1.10942
-4.21885e-15	1.14617
-2.33147e-15	1.07807
[truncated: 104 more rows]

## Sheet: Figure 4a + 4b
Figure 4a + 4b: Morphological disparity values. a Disparity values shown for species ontogenetic trajectories pooled into dietary categories, represented by animalivory (black), herbivory (red), mycophagy (purple) and omnivory (blue). b Disparity values shown for Orders (grey shaded bars), and for “Ameridelphia” and Australidelphia partitions
COLUMN	DESCRIPTION
PV	Procrustes variance (PV) calculated for defined groups, based on Principal Component (PC) loadings
group	Superorder ("Ameridelphia", Australiadelphia), diet (Animalivory, Herbivory, Mycophagy, Omnivory), Order (Dasyuromorphia, Didelphimorphia, Diprotodontia, Peramelemorphia, Microbiotheria, Paucituberculata)
group	PV
Animalivory	15.3644
Herbivory	7.36301
Mycophagy	45.9044
Omnivory	4.7291
Ameridelphia	10.2344
Australiadelphia	12.9842
Dasyuromorphia	20.7531
Didelphimorphia	11.5491
Diprotodontia	10.3651
Microbiotheria	3.69903
Paucituberculata	3.00333
Peramelemorphia	6.79951

## Sheet: Supplementary Figure 1
Supplementary Figure 1: Broken stick model
COLUMN	DESCRIPTION
Eigenvalue	Squared standard deviation of component
Percentage eigenvalue	Observed percentage of explained variance
Broken stick model	Predicted percentage of explained variance under Broken stick model
	Eigenvalue	Percentage eigenvalue	Broken stick model
PC1	6.2542	44.6729	23.2254
PC2	2.05334	14.6667	16.0826
PC3	1.4874	10.6243	12.5112
PC4	0.862196	6.15854	10.1302
PC5	0.805789	5.75564	8.34449
PC6	0.57225	4.0875	6.91592
PC7	0.484446	3.46033	5.72545
PC8	0.365638	2.6117	4.70504
PC9	0.33981	2.42722	3.81218
PC10	0.276668	1.9762	3.01853
PC11	0.218236	1.55883	2.30424
PC12	0.139947	0.999621	1.65489
PC13	0.0916024	0.654303	1.05965
PC14	0.0484735	0.346239	0.510204

## Sheet: Supplementary Figure 3
Supplementary Figure 3: Allometric space with taxon labels
COLUMN	DESCRIPTION
species	Name of species studied
shorthand label	Shorthand name comprising the first three letters of the genus name and the first three letters of the species epithet
PC1	Principal Component 1 score
PC2	Principal Component 2 score
Order	Order classification for species studied
Superorder	classification as either Australiadelphia or 'Ameridelphia'
Diet	Classification into one of four dietary categories, Animalivory, Herbivory, Mycophagy, Omnivory
SDi	Interaction between Diet and Superorder classification
species	shorthand label	PC1	PC2	Order	Superorder	Diet	SDi
Aepyprymnus rufescens	aepruf	8.25388	3.10442	Diprotodontia	Australiadelphia	Mycophagy	Australiadelphia.Mycophagy
Ailurops ursinus	ailurs	1.63672	0.894203	Diprotodontia	Australiadelphia	Herbivory	Australiadelphia.Herbivory
Antechinus stuartii	antstu	-0.0425593	-0.19779	Dasyuromorphia	Australiadelphia	Animalivory	Australiadelphia.Animalivory
Caenolestes fuliginosus	caeful	-1.0181	-0.729305	Paucituberculata	Ameridelphia	Animalivory	Ameridelphia.Animalivory
Caluromys philander	calphi	-0.971026	-1.02727	Didelphimorphia	Ameridelphia	Herbivory	Ameridelphia.Herbivory
Cercartetus caudatus	cercau	-0.809132	0.742555	Diprotodontia	Australiadelphia	Omnivory	Australiadelphia.Omnivory
Chironectes minimus	chimin	0.428027	0.311184	Didelphimorphia	Ameridelphia	Animalivory	Ameridelphia.Animalivory
Dasyurus albupunctatus	dasalb	-0.279598	1.35773	Dasyuromorphia	Australiadelphia	Animalivory	Australiadelphia.Animalivory
Dasyurus maculatus	dasmac	9.7103	-6.36618	Dasyuromorphia	Australiadelphia	Animalivory	Australiadelphia.Animalivory
Didelphis albiventris	didalb	0.445029	0.664059	Didelphimorphia	Ameridelphia	Omnivory	Ameridelphia.Omnivory
Dromiciops gliroides	drogli	-0.651839	0.269628	Microbiotheria	Australiadelphia	Animalivory	Australiadelphia.Animalivory
Echymipera kalubus	echkal	-1.14813	-2.12336	Peramelemorphia	Australiadelphia	Omnivory	Australiadelphia.Omnivory
Isoodon macrourus	isomac	0.935358	0.190503	Peramelemorphia	Australiadelphia	Animalivory	Australiadelphia.Animalivory
Lagostrophus fasciatus	lagfas	0.576196	1.46445	Diprotodontia	Australiadelphia	Herbivory	Australiadelphia.Herbivory
Lagorchestes hirsutus	laghir	-3.51638	0.0826424	Diprotodontia	Australiadelphia	Herbivory	Australiadelphia.Herbivory
Lutreolina crassicaudata	lutcra	-1.48093	1.73774	Didelphimorphia	Ameridelphia	Animalivory	Ameridelphia.Animalivory
Macropus giganteus	macgig	-0.265771	-0.812967	Diprotodontia	Australiadelphia	Herbivory	Australiadelphia.Herbivory
Macrotis lagotis	maclag	0.305626	-1.74894	Peramelemorphia	Australiadelphia	Omnivory	Australiadelphia.Omnivory
Macropus robustus	macrob	-0.127578	-0.230503	Diprotodontia	Australiadelphia	Herbivory	Australiadelphia.Herbivory
Macropus robustus	macruf	0.147359	0.119004	Diprotodontia	Australiadelphia	Herbivory	Australiadelphia.Herbivory
Marmosops incanus	marinc	6.20186	1.90239	Didelphimorphia	Ameridelphia	Animalivory	Ameridelphia.Animalivory
Marmosa murina	marmur	-0.343395	-0.0945496	Didelphimorphia	Ameridelphia	Animalivory	Ameridelphia.Animalivory
Metachirus nudicaudatus	metnud	-2.46845	1.03647	Didelphimorphia	Ameridelphia	Animalivory	Ameridelphia.Animalivory
Micoureus demerarae	micdem	-0.906408	0.100194	Didelphimorphia	Ameridelphia	Animalivory	Ameridelphia.Animalivory
Monodelphis brevicaudata	monbre	-0.263251	0.381285	Didelphimorphia	Ameridelphia	Animalivory	Ameridelphia.Animalivory
Murexechinus melanurus	murmel	-2.51203	0.267966	Dasyuromorphia	Australiadelphia	Animalivory	Australiadelphia.Animalivory
Myrmecobius fasciatus	myrfas	-0.661304	0.411177	Dasyuromorphia	Australiadelphia	Animalivory	Australiadelphia.Animalivory
Neophascogale lorentzii	neolor	-0.315905	-0.0677568	Dasyuromorphia	Australiadelphia	Animalivory	Australiadelphia.Animalivory
Onychogalea fraenata	onyfra	-1.23273	-0.471949	Diprotodontia	Australiadelphia	Herbivory	Australiadelphia.Herbivory
Petaurus breviceps	petbre	-0.198742	0.0914709	Diprotodontia	Australiadelphia	Omnivory	Australiadelphia.Omnivory
Petrogale penicillata	petpen	-1.78523	-0.951438	Diprotodontia	Australiadelphia	Herbivory	Australiadelphia.Herbivory
Phascolarctos cinereus	phacin	-0.50445	0.0623608	Diprotodontia	Australiadelphia	Herbivory	Australiadelphia.Herbivory
Phalanger orientalis	phaori	-1.03556	0.0733767	Diprotodontia	Australiadelphia	Herbivory	Australiadelphia.Herbivory
Phascogale tapoafata	phatap	0.608701	0.693161	Dasyuromorphia	Australiadelphia	Animalivory	Australiadelphia.Animalivory
Philander opossum	phiopo	-0.340778	0.64651	Didelphimorphia	Ameridelphia	Omnivory	Ameridelphia.Omnivory
Planigale tenuirostris	platen	-1.98653	0.043999	Dasyuromorphia	Australiadelphia	Animalivory	Australiadelphia.Animalivory
Potorous tridactylus	pottri	-0.658151	1.06316	Diprotodontia	Australiadelphia	Mycophagy	Australiadelphia.Mycophagy
Pseudocheirus peregrinus	pseper	-0.455853	-0.922139	Diprotodontia	Australiadelphia	Herbivory	Australiadelphia.Herbivory
Ryncholestes raphanurus	rynrap	0.0562739	0.180029	Paucituberculata	Ameridelphia	Animalivory	Ameridelphia.Animalivory
Sarcophilus harrisi	sarhar	-4.90256	-1.01234	Dasyuromorphia	Australiadelphia	Animalivory	Australiadelphia.Animalivory
Setonix brachiurus	setbra	-0.948744	-0.522414	Diprotodontia	Australiadelphia	Herbivory	Australiadelphia.Herbivory
Sminthopsis crassicaudata	smicra	-1.0657	-0.505971	Dasyuromorphia	Australiadelphia	Animalivory	Australiadelphia.Animalivory
Spilocuscus maculatus	spimac	5.1175	2.49725	Diprotodontia	Australiadelphia	Herbivory	Australiadelphia.Herbivory
Strigocuscus celebensis	strcel	0.277778	0.429152	Diprotodontia	Australiadelphia	Herbivory	Australiadelphia.Herbivory
Thylogale billardieri	thybil	-0.12716	-0.695505	Diprotodontia	Australiadelphia	Herbivory	Australiadelphia.Herbivory
Thylacynus cynocephalus	thycyn	-0.40695	2.10826	Dasyuromorphia	Australiadelphia	Animalivory	Australiadelphia.Animalivory
Thylamys sponsorius	thyspo	0.281459	-0.0685032	Didelphimorphia	Ameridelphia	Animalivory	Ameridelphia.Animalivory
Thylogale stigmatica	thysti	0.959353	-0.501986	Diprotodontia	Australiadelphia	Herbivory	Australiadelphia.Herbivory
Trichosurus vulpecula	trivul	-1.65707	-2.85486	Diprotodontia	Australiadelphia	Herbivory	Australiadelphia.Herbivory
Vombatus ursinus	vomurs	-0.853416	-1.0206	Diprotodontia	Australiadelphia	Herbivory	Australiadelphia.Herbivory
